# Supplementary material for: An adaptive random search for short term generation scheduling with network constraints
Source: PLoS One. 2017 Feb 24;12(2):e0172459. doi: 10.1371/journal.pone.0172459 (PMC5325276; doi:10.1371/journal.pone.0172459)
Supplement: S1 File — (TXT) [file pone.0172459.s001.txt]

title
!
comments
!
solution parameters
tap    1    tcul  enabled/disabled
phas   1    ps    enabled/disabled
area   1    area  enabled/disabled
svd    1    svd   enabled/disabled
dctap  1    dc    enabled/disabled
gcd    0    gcd   enabled/disabled
jump  0.000200    jumper threshold
toler   0.1000    newton tolerance
sbase 100.0000    system mva base
!
bus data  [24]               ty  vsched   volt     angle    ar zone  vmax   vmin   date_in date_out pid L own st  latitude  longitude island    sdmon   vmax1      vmin1      dvmax
      1 "1           " 138.0000 :  0 1.00000 1.000000   0.00000   1    1 1.1000 0.9000   400101   391231   0 0   1 0    0.00000    0.00000 0    0.00000    0.00000    0.00000
      2 "2           " 138.0000 :  2 1.00000 0.997826   0.01024   1    1 1.1000 0.9000   400101   391231   0 0   1 0    0.00000    0.00000 0    0.00000    0.00000    0.00000
      3 "3           " 138.0000 :  1 0.863946 0.863946  10.74724   1    1 1.1000 0.9000   400101   391231   0 0   1 0    0.00000    0.00000 0    0.00000    0.00000    0.00000
      4 "4           " 138.0000 :  1 0.887206 0.887206  -0.41672   1    1 1.1000 0.9000   400101   391231   0 0   1 0    0.00000    0.00000 0    0.00000    0.00000    0.00000
      5 "5           " 138.0000 :  1 0.926934 0.926934  -0.22372   1    1 1.1000 0.9000   400101   391231   0 0   1 0    0.00000    0.00000 0    0.00000    0.00000    0.00000
      6 "6           " 138.0000 :  1 0.908366 0.908366   0.39024   1    1 1.1000 0.9000   400101   391231   0 0   1 0    0.00000    0.00000 0    0.00000    0.00000    0.00000
      7 "7           " 138.0000 :  2 1.00000 0.796679  -0.58114   1    1 1.1000 0.9000   400101   391231   0 0   1 0    0.00000    0.00000 0    0.00000    0.00000    0.00000
      8 "8           " 230.0000 :  1 0.805808 0.805808  -0.86916   1    1 1.1000 0.9000   400101   391231   0 0   1 0    0.00000    0.00000 0    0.00000    0.00000    0.00000
      9 "9           " 138.0000 :  1 0.835282 0.835282   4.98289   1    1 1.1000 0.9000   400101   391231   0 0   1 0    0.00000    0.00000 0    0.00000    0.00000    0.00000
     10 "10          " 138.0000 :  1 0.882162 0.882162   3.71781   1    1 1.1000 0.9000   400101   391231   0 0   1 0    0.00000    0.00000 0    0.00000    0.00000    0.00000
     11 "11          " 230.0000 :  1 0.836453 0.836453  12.62749   1    1 1.1000 0.9000   400101   391231   0 0   1 0    0.00000    0.00000 0    0.00000    0.00000    0.00000
     12 "12          " 230.0000 :  1 0.840158 0.840158  11.77107   1    1 1.1000 0.9000   400101   391231   0 0   1 0    0.00000    0.00000 0    0.00000    0.00000    0.00000
     13 "13          " 230.0000 :  2 1.00000 0.837313  15.43518   1    1 1.1000 0.9000   400101   391231   0 0   1 0    0.00000    0.00000 0    0.00000    0.00000    0.00000
     14 "14          " 230.0000 :  2 1.00000 0.836754  18.74103   1    1 1.1000 0.9000   400101   391231   0 0   1 0    0.00000    0.00000 0    0.00000    0.00000    0.00000
     15 "15          " 230.0000 :  2 1.00000 0.885420  33.18957   1    1 1.1000 0.9000   400101   391231   0 0   1 0    0.00000    0.00000 0    0.00000    0.00000    0.00000
     16 "16          " 230.0000 :  2 1.00000 0.862425  27.06247   1    1 1.1000 0.9000   400101   391231   0 0   1 0    0.00000    0.00000 0    0.00000    0.00000    0.00000
     17 "17          " 230.0000 :  1 0.895949 0.895949  32.03746   1    1 1.1000 0.9000   400101   391231   0 0   1 0    0.00000    0.00000 0    0.00000    0.00000    0.00000
     18 "18          " 230.0000 :  2 1.00000 0.901252  33.87532   1    1 1.1000 0.9000   400101   391231   0 0   1 0    0.00000    0.00000 0    0.00000    0.00000    0.00000
     19 "19          " 230.0000 :  1 0.852147 0.852147  23.78333   1    1 1.1000 0.9000   400101   391231   0 0   1 0    0.00000    0.00000 0    0.00000    0.00000    0.00000
     20 "20          " 230.0000 :  1 0.849688 0.849688  22.31123   1    1 1.1000 0.9000   400101   391231   0 0   1 0    0.00000    0.00000 0    0.00000    0.00000    0.00000
     21 "21          " 230.0000 :  2 1.00000 0.911430  35.63361   1    1 1.1000 0.9000   400101   391231   0 0   1 0    0.00000    0.00000 0    0.00000    0.00000    0.00000
     22 "22          " 230.0000 :  2 1.00000 1.000002  37.47837   1    1 1.1000 0.9000   400101   391231   0 0   1 0    0.00000    0.00000 0    0.00000    0.00000    0.00000
     23 "23          " 230.0000 :  2 1.00000 0.850061  22.05939   1    1 1.1000 0.9000   400101   391231   0 0   1 0    0.00000    0.00000 0    0.00000    0.00000    0.00000
     24 "24          " 230.0000 :  1 0.855207 0.855207  24.79520   1    1 1.1000 0.9000   400101   391231   0 0   1 0    0.00000    0.00000 0    0.00000    0.00000    0.00000
branch data  [   32]                                          ck  se  ------------long_id_------------    st resist   react   charge   rate1  rate2  rate3  rate4 aloss  lngth 
      1 "1           " 138.00       2 "2           " 138.00  "1 "  1 "                                " :  1  0.000700  0.001231  0.000651  175.0    0.0    0.0    0.0 0.000    1.0 /
   1    1  0.000000  0.000000  1.000000   400101   391231   0 1  0    0.0    0.0    0.0    0.0   1 1.000   0 0.000   0 0.000   0 0.000   0 0.000   0 0.000   0 0.000   0 0.000   0 0.000   0 0.000   0 0.000   0 0.000  0 0 
      1 "1           " 138.00       5 "5           " 138.00  "1 "  1 "                                " :  1  0.022426  0.084901  0.024400  175.0    0.0    0.0    0.0 0.000    1.0 /
   1    1  0.000000  0.000000  1.000000   400101   391231   0 1  0    0.0    0.0    0.0    0.0   1 1.000   0 0.000   0 0.000   0 0.000   0 0.000   0 0.000   0 0.000   0 0.000   0 0.000   0 0.000   0 0.000   0 0.000  0 0 
      2 "2           " 138.00       4 "4           " 138.00  "1 "  1 "                                " :  1  0.033611  0.127300  0.036600  175.0    0.0    0.0    0.0 0.000    1.0 /
   1    1  0.000000  0.000000  1.000000   400101   391231   0 1  0    0.0    0.0    0.0    0.0   1 1.000   0 0.000   0 0.000   0 0.000   0 0.000   0 0.000   0 0.000   0 0.000   0 0.000   0 0.000   0 0.000   0 0.000  0 0 
      2 "2           " 138.00       6 "6           " 138.00  "1 "  1 "                                " :  1  0.050640  0.192014  0.055700  175.0    0.0    0.0    0.0 0.000    1.0 /
   1    1  0.000000  0.000000  1.000000   400101   391231   0 1  0    0.0    0.0    0.0    0.0   1 1.000   0 0.000   0 0.000   0 0.000   0 0.000   0 0.000   0 0.000   0 0.000   0 0.000   0 0.000   0 0.000   0 0.000  0 0 
      3 "3           " 138.00       1 "1           " 138.00  "1 "  1 "                                " :  1  0.054189  0.211137  0.061300  175.0    0.0    0.0    0.0 0.000    1.0 /
   1    1  0.000000  0.000000  1.000000   400101   391231   0 1  0    0.0    0.0    0.0    0.0   1 1.000   0 0.000   0 0.000   0 0.000   0 0.000   0 0.000   0 0.000   0 0.000   0 0.000   0 0.000   0 0.000   0 0.000  0 0 
      3 "3           " 138.00       9 "9           " 138.00  "1 "  1 "                                " :  1  0.031478  0.119210  0.034300  175.0    0.0    0.0    0.0 0.000    1.0 /
   1    1  0.000000  0.000000  1.000000   400101   391231   0 1  0    0.0    0.0    0.0    0.0   1 1.000   0 0.000   0 0.000   0 0.000   0 0.000   0 0.000   0 0.000   0 0.000   0 0.000   0 0.000   0 0.000   0 0.000  0 0 
      4 "4           " 138.00       9 "9           " 138.00  "1 "  1 "                                " :  1  0.026925  0.107787  0.027900  175.0    0.0    0.0    0.0 0.000    1.0 /
   1    1  0.000000  0.000000  1.000000   400101   391231   0 1  0    0.0    0.0    0.0    0.0   1 1.000   0 0.000   0 0.000   0 0.000   0 0.000   0 0.000   0 0.000   0 0.000   0 0.000   0 0.000   0 0.000   0 0.000  0 0 
      7 "7           " 138.00       8 "8           " 230.00  "1 "  1 "                                " :  1  0.016140  0.061030  0.017900  175.0    0.0    0.0    0.0 0.000    1.0 /
   1    1  0.000000  0.000000  1.000000   400101   391231   0 1  0    0.0    0.0    0.0    0.0   1 1.000   0 0.000   0 0.000   0 0.000   0 0.000   0 0.000   0 0.000   0 0.000   0 0.000   0 0.000   0 0.000   0 0.000  0 0 
      8 "8           " 230.00       9 "9           " 138.00  "1 "  1 "                                " :  1  0.042339  0.164817  0.047800  175.0    0.0    0.0    0.0 0.000    1.0 /
   1    1  0.000000  0.000000  1.000000   400101   391231   0 1  0    0.0    0.0    0.0    0.0   1 1.000   0 0.000   0 0.000   0 0.000   0 0.000   0 0.000   0 0.000   0 0.000   0 0.000   0 0.000   0 0.000   0 0.000  0 0 
      8 "8           " 230.00      10 "10          " 138.00  "1 "  1 "                                " :  1  0.042339  0.164817  0.047800  175.0    0.0    0.0    0.0 0.000    1.0 /
   1    1  0.000000  0.000000  1.000000   400101   391231   0 1  0    0.0    0.0    0.0    0.0   1 1.000   0 0.000   0 0.000   0 0.000   0 0.000   0 0.000   0 0.000   0 0.000   0 0.000   0 0.000   0 0.000   0 0.000  0 0 
     10 "10          " 138.00       6 "6           " 138.00  "1 "  1 "                                " :  1  0.022615  0.033329  0.130290  175.0    0.0    0.0    0.0 0.000    1.0 /
   1    1  0.000000  0.000000  1.000000   400101   391231   0 1  0    0.0    0.0    0.0    0.0   1 1.000   0 0.000   0 0.000   0 0.000   0 0.000   0 0.000   0 0.000   0 0.000   0 0.000   0 0.000   0 0.000   0 0.000  0 0 
     11 "11          " 230.00      13 "13          " 230.00  "1 "  1 "                                " :  1  0.005831  0.047460  0.095900  500.0    0.0    0.0    0.0 0.000    1.0 /
   1    1  0.000000  0.000000  1.000000   400101   391231   0 1  0    0.0    0.0    0.0    0.0   1 1.000   0 0.000   0 0.000   0 0.000   0 0.000   0 0.000   0 0.000   0 0.000   0 0.000   0 0.000   0 0.000   0 0.000  0 0 
     11 "11          " 230.00      14 "14          " 230.00  "1 "  1 "                                " :  1  0.005129  0.041725  0.084300  500.0    0.0    0.0    0.0 0.000    1.0 /
   1    1  0.000000  0.000000  1.000000   400101   391231   0 1  0    0.0    0.0    0.0    0.0   1 1.000   0 0.000   0 0.000   0 0.000   0 0.000   0 0.000   0 0.000   0 0.000   0 0.000   0 0.000   0 0.000   0 0.000  0 0 
     12 "12          " 230.00      13 "13          " 230.00  "1 "  1 "                                " :  1  0.005831  0.047600  0.095900  500.0    0.0    0.0    0.0 0.000    1.0 /
   1    1  0.000000  0.000000  1.000000   400101   391231   0 1  0    0.0    0.0    0.0    0.0   1 1.000   0 0.000   0 0.000   0 0.000   0 0.000   0 0.000   0 0.000   0 0.000   0 0.000   0 0.000   0 0.000   0 0.000  0 0 
     12 "12          " 230.00      23 "23          " 230.00  "1 "  1 "                                " :  1  0.012243  0.096441  0.198400  500.0    0.0    0.0    0.0 0.000    1.0 /
   1    1  0.000000  0.000000  1.000000   400101   391231   0 1  0    0.0    0.0    0.0    0.0   1 1.000   0 0.000   0 0.000   0 0.000   0 0.000   0 0.000   0 0.000   0 0.000   0 0.000   0 0.000   0 0.000   0 0.000  0 0 
     14 "14          " 230.00      16 "16          " 230.00  "1 "  1 "                                " :  1  0.004773  0.038841  0.078500  500.0    0.0    0.0    0.0 0.000    1.0 /
   1    1  0.000000  0.000000  1.000000   400101   391231   0 1  0    0.0    0.0    0.0    0.0   1 1.000   0 0.000   0 0.000   0 0.000   0 0.000   0 0.000   0 0.000   0 0.000   0 0.000   0 0.000   0 0.000   0 0.000  0 0 
     15 "15          " 230.00      21 "21          " 230.00  "1 "  1 "                                " :  1  0.006068  0.048990  0.100600  500.0    0.0    0.0    0.0 0.000    1.0 /
   1    1  0.000000  0.000000  1.000000   400101   391231   0 1  0    0.0    0.0    0.0    0.0   1 1.000   0 0.000   0 0.000   0 0.000   0 0.000   0 0.000   0 0.000   0 0.000   0 0.000   0 0.000   0 0.000   0 0.000  0 0 
     15 "15          " 230.00      24 "24          " 230.00  "1 "  1 "                                " :  1  0.006424  0.051867  0.106600  500.0    0.0    0.0    0.0 0.000    1.0 /
   1    1  0.000000  0.000000  1.000000   400101   391231   0 1  0    0.0    0.0    0.0    0.0   1 1.000   0 0.000   0 0.000   0 0.000   0 0.000   0 0.000   0 0.000   0 0.000   0 0.000   0 0.000   0 0.000   0 0.000  0 0 
     16 "16          " 230.00      15 "15          " 230.00  "1 "  1 "                                " :  1  0.002123  0.172690  0.034900  500.0    0.0    0.0    0.0 0.000    1.0 /
   1    1  0.000000  0.000000  1.000000   400101   391231   0 1  0    0.0    0.0    0.0    0.0   1 1.000   0 0.000   0 0.000   0 0.000   0 0.000   0 0.000   0 0.000   0 0.000   0 0.000   0 0.000   0 0.000   0 0.000  0 0 
     16 "16          " 230.00      17 "17          " 230.00  "1 "  1 "                                " :  1  0.003184  0.025901  0.052300  500.0    0.0    0.0    0.0 0.000    1.0 /
   1    1  0.000000  0.000000  1.000000   400101   391231   0 1  0    0.0    0.0    0.0    0.0   1 1.000   0 0.000   0 0.000   0 0.000   0 0.000   0 0.000   0 0.000   0 0.000   0 0.000   0 0.000   0 0.000   0 0.000  0 0 
     16 "16          " 230.00      19 "19          " 230.00  "1 "  1 "                                " :  1  0.002830  0.023024  0.046500  500.0    0.0    0.0    0.0 0.000    1.0 /
   1    1  0.000000  0.000000  1.000000   400101   391231   0 1  0    0.0    0.0    0.0    0.0   1 1.000   0 0.000   0 0.000   0 0.000   0 0.000   0 0.000   0 0.000   0 0.000   0 0.000   0 0.000   0 0.000   0 0.000  0 0 
     17 "17          " 230.00      18 "18          " 230.00  "1 "  1 "                                " :  1  0.001769  0.014392  0.029100  500.0    0.0    0.0    0.0 0.000    1.0 /
   1    1  0.000000  0.000000  1.000000   400101   391231   0 1  0    0.0    0.0    0.0    0.0   1 1.000   0 0.000   0 0.000   0 0.000   0 0.000   0 0.000   0 0.000   0 0.000   0 0.000   0 0.000   0 0.000   0 0.000  0 0 
     17 "17          " 230.00      22 "22          " 230.00  "1 "  1 "                                " :  1  0.012250  0.105266  0.211600  500.0    0.0    0.0    0.0 0.000    1.0 /
   1    1  0.000000  0.000000  1.000000   400101   391231   0 1  0    0.0    0.0    0.0    0.0   1 1.000   0 0.000   0 0.000   0 0.000   0 0.000   0 0.000   0 0.000   0 0.000   0 0.000   0 0.000   0 0.000   0 0.000  0 0 
     18 "18          " 230.00      21 "21          " 230.00  "1 "  1 "                                " :  1  0.003309  0.025951  0.053300  500.0    0.0    0.0    0.0 0.000    1.0 /
   1    1  0.000000  0.000000  1.000000   400101   391231   0 1  0    0.0    0.0    0.0    0.0   1 1.000   0 0.000   0 0.000   0 0.000   0 0.000   0 0.000   0 0.000   0 0.000   0 0.000   0 0.000   0 0.000   0 0.000  0 0 
     18 "18          " 230.00      21 "21          " 230.00  "2 "  1 "                                " :  1  0.003309  0.025951  0.053300  500.0    0.0    0.0    0.0 0.000    1.0 /
   1    1  0.000000  0.000000  1.000000   400101   391231   0 1  0    0.0    0.0    0.0    0.0   1 1.000   0 0.000   0 0.000   0 0.000   0 0.000   0 0.000   0 0.000   0 0.000   0 0.000   0 0.000   0 0.000   0 0.000  0 0 
     19 "19          " 230.00      20 "20          " 230.00  "1 "  1 "                                " :  1  0.005052  0.039636  0.081400  500.0    0.0    0.0    0.0 0.000    1.0 /
   1    1  0.000000  0.000000  1.000000   400101   391231   0 1  0    0.0    0.0    0.0    0.0   1 1.000   0 0.000   0 0.000   0 0.000   0 0.000   0 0.000   0 0.000   0 0.000   0 0.000   0 0.000   0 0.000   0 0.000  0 0 
     19 "19          " 230.00      20 "20          " 230.00  "2 "  1 "                                " :  1  0.005052  0.039636  0.081400  500.0    0.0    0.0    0.0 0.000    1.0 /
   1    1  0.000000  0.000000  1.000000   400101   391231   0 1  0    0.0    0.0    0.0    0.0   1 1.000   0 0.000   0 0.000   0 0.000   0 0.000   0 0.000   0 0.000   0 0.000   0 0.000   0 0.000   0 0.000   0 0.000  0 0 
     20 "20          " 230.00      23 "23          " 230.00  "1 "  1 "                                " :  1  0.002758  0.021627  0.044400  500.0    0.0    0.0    0.0 0.000    1.0 /
   1    1  0.000000  0.000000  1.000000   400101   391231   0 1  0    0.0    0.0    0.0    0.0   1 1.000   0 0.000   0 0.000   0 0.000   0 0.000   0 0.000   0 0.000   0 0.000   0 0.000   0 0.000   0 0.000   0 0.000  0 0 
     20 "20          " 230.00      23 "23          " 230.00  "2 "  1 "                                " :  1  0.002758  0.021627  0.044400  500.0    0.0    0.0    0.0 0.000    1.0 /
   1    1  0.000000  0.000000  1.000000   400101   391231   0 1  0    0.0    0.0    0.0    0.0   1 1.000   0 0.000   0 0.000   0 0.000   0 0.000   0 0.000   0 0.000   0 0.000   0 0.000   0 0.000   0 0.000   0 0.000  0 0 
     21 "21          " 230.00      15 "15          " 230.00  "2 "  1 "                                " :  1  0.006068  0.048990  0.100600  500.0    0.0    0.0    0.0 0.000    1.0 /
   1    1  0.000000  0.000000  1.000000   400101   391231   0 1  0    0.0    0.0    0.0    0.0   1 1.000   0 0.000   0 0.000   0 0.000   0 0.000   0 0.000   0 0.000   0 0.000   0 0.000   0 0.000   0 0.000   0 0.000  0 0 
     21 "21          " 230.00      22 "22          " 230.00  "1 "  1 "                                " :  1  0.008295  0.067690  0.136700  500.0    0.0    0.0    0.0 0.000    1.0 /
   1    1  0.000000  0.000000  1.000000   400101   391231   0 1  0    0.0    0.0    0.0    0.0   1 1.000   0 0.000   0 0.000   0 0.000   0 0.000   0 0.000   0 0.000   0 0.000   0 0.000   0 0.000   0 0.000   0 0.000  0 0 
     23 "23          " 230.00      13 "13          " 230.00  "1 "  1 "                                " :  1  0.010600  0.086428  0.175200  500.0    0.0    0.0    0.0 0.000    1.0 /
   1    1  0.000000  0.000000  1.000000   400101   391231   0 1  0    0.0    0.0    0.0    0.0   1 1.000   0 0.000   0 0.000   0 0.000   0 0.000   0 0.000   0 0.000   0 0.000   0 0.000   0 0.000   0 0.000   0 0.000  0 0 
transformer data  [   6]                                     ck   ------------long_id_------------     st ty --no---    reg_name          zt         int                              tert                   ar zone  tbase   ps_r    ps_x    pt_r    pt_x    ts_r    ts_x
      5 "5           " 138.00      10 "10          " 138.00  "1 " "                                " :  1  1       0 "            "   0.00  0       0 "            "   0.00       0 "            "   0.00    1    1 100.000000 8.403120E-003 3.181392E-002 0.000000E+000 0.000000E+000 0.000000E+000 0.000000E+000 /
 230.000000 230.000000  0.000000  0.000000 0.000000E+000 2.540000E-002  175.0    0.0    0.0    0.0 0.000  1.500000  0.510000  1.500000  0.510000 -0.006250  1.000000  1.000000  1.000000  1.000000   400101   391231   0 1     0.0    0.0    0.0    0.0 /
   1 1.000   0 0.000   0 0.000   0 0.000   0 0.000   0 0.000   0 0.000   0 0.000   0 0.000   0 0.000   0 0.000   0 0.000  0 /
   0.000000   0.000000  0.000000  0.000000     0.0    0.0    0.0     0.0    0.0    0.0 0.000 0.000  0  0  0 0.0000 0.0000 0 
      9 "9           " 138.00      12 "12          " 230.00  "1 " "                                " :  1  1       0 "            "   0.00  0       0 "            "   0.00       0 "            "   0.00    1    1 100.000000 2.300000E-003 8.390000E-002 0.000000E+000 0.000000E+000 0.000000E+000 0.000000E+000 /
 230.000000 230.000000  0.000000  0.000000 0.000000E+000 0.000000E+000  400.0    0.0    0.0    0.0 0.000  0.900000  0.306000  1.500000  0.510000 -0.003750  0.600000  1.000000  1.000000  1.000000   400101   391231   0 1     0.0    0.0    0.0    0.0 /
   1 1.000   0 0.000   0 0.000   0 0.000   0 0.000   0 0.000   0 0.000   0 0.000   0 0.000   0 0.000   0 0.000   0 0.000  0 /
   0.000000   0.000000  0.000000  0.000000     0.0    0.0    0.0     0.0    0.0    0.0 0.000 0.000  0  0  0 0.0000 0.0000 0 
     11 "11          " 230.00       9 "9           " 138.00  "1 " "                                " :  1  1       0 "            "   0.00  0       0 "            "   0.00       0 "            "   0.00    1    1 100.000000 8.280000E-004 3.020400E-002 0.000000E+000 0.000000E+000 0.000000E+000 0.000000E+000 /
 230.000000 230.000000  0.000000  0.000000 0.000000E+000 0.000000E+000  400.0    0.0    0.0    0.0 0.000  2.500000  0.850000  1.500000  0.510000 -0.010417  1.666667  1.000000  1.000000  1.000000   400101   391231   0 1     0.0    0.0    0.0    0.0 /
   1 1.000   0 0.000   0 0.000   0 0.000   0 0.000   0 0.000   0 0.000   0 0.000   0 0.000   0 0.000   0 0.000   0 0.000  0 /
   0.000000   0.000000  0.000000  0.000000     0.0    0.0    0.0     0.0    0.0    0.0 0.000 0.000  0  0  0 0.0000 0.0000 0 
     11 "11          " 230.00      10 "10          " 138.00  "1 " "                                " :  1  1       0 "            "   0.00  0       0 "            "   0.00       0 "            "   0.00    1    1 100.000000 8.280000E-004 3.020400E-002 0.000000E+000 0.000000E+000 0.000000E+000 0.000000E+000 /
 230.000000 230.000000  0.000000  0.000000 0.000000E+000 0.000000E+000  400.0    0.0    0.0    0.0 0.000  2.500000  0.850000  1.500000  0.510000 -0.010417  1.666667  1.000000  1.000000  1.000000   400101   391231   0 1     0.0    0.0    0.0    0.0 /
   1 1.000   0 0.000   0 0.000   0 0.000   0 0.000   0 0.000   0 0.000   0 0.000   0 0.000   0 0.000   0 0.000   0 0.000  0 /
   0.000000   0.000000  0.000000  0.000000     0.0    0.0    0.0     0.0    0.0    0.0 0.000 0.000  0  0  0 0.0000 0.0000 0 
     12 "12          " 230.00      10 "10          " 138.00  "1 " "                                " :  1  1       0 "            "   0.00  0       0 "            "   0.00       0 "            "   0.00    1    1 100.000000 8.280000E-004 3.020400E-002 0.000000E+000 0.000000E+000 0.000000E+000 0.000000E+000 /
 230.000000 230.000000  0.000000  0.000000 0.000000E+000 0.000000E+000  400.0    0.0    0.0    0.0 0.000  2.500000  0.850000  1.500000  0.510000 -0.010417  1.666667  1.000000  1.000000  1.000000   400101   391231   0 1     0.0    0.0    0.0    0.0 /
   1 1.000   0 0.000   0 0.000   0 0.000   0 0.000   0 0.000   0 0.000   0 0.000   0 0.000   0 0.000   0 0.000   0 0.000  0 /
   0.000000   0.000000  0.000000  0.000000     0.0    0.0    0.0     0.0    0.0    0.0 0.000 0.000  0  0  0 0.0000 0.0000 0 
     24 "24          " 230.00       3 "3           " 138.00  "1 " "                                " :  1  1       0 "            "   0.00  0       0 "            "   0.00       0 "            "   0.00    1    1 100.000000 8.280000E-004 3.020400E-002 0.000000E+000 0.000000E+000 0.000000E+000 0.000000E+000 /
 230.000000 230.000000  0.000000  0.000000 0.000000E+000 0.000000E+000  400.0    0.0    0.0    0.0 0.000  2.500000  0.850000  1.500000  0.510000 -0.010417  1.666667  1.000000  1.000000  1.000000   400101   391231   0 1     0.0    0.0    0.0    0.0 /
   1 1.000   0 0.000   0 0.000   0 0.000   0 0.000   0 0.000   0 0.000   0 0.000   0 0.000   0 0.000   0 0.000   0 0.000  0 /
   0.000000   0.000000  0.000000  0.000000     0.0    0.0    0.0     0.0    0.0    0.0 0.000 0.000  0  0  0 0.0000 0.0000 0 
generator data  [  11]         id   ------------long_id_------------    st ---no--     reg_name           prf  qrf  ar zone   pgen   pmax   pmin   qgen   qmax   qmin   mbase  cmp_r cmp_x gen_r gen_x           hbus                         tbus                date_in date_out pid N
      1 "1           " 138.00 "1 " "                                " :  1       1 "1           " 138.00  0.000000  1.000000   1    1  35.848510 1000.000000   0.000000 180.357206 9900.000000 -9900.000000 100.0000 0.000 0.000 0.000 1.000      -1 "            "   0.00      -1 "            "   0.00    400101   391231   0 0 /
 0.0000 0.0000 1.0000    1 1.000   0 0.000   0 0.000   0 0.000   0 0.000   0 0.000   0 0.000   0 0.000   0   0   0   0   0   0   0    0.0 0 0  1.000000
      2 "2           " 138.00 "1 " "                                " :  1       2 "2           " 138.00  0.000000  1.000000   1    1  67.000002 1000.000000   0.000000  0.000000  0.000000  0.000000 100.0000 0.000 0.000 0.000 1.000      -1 "            "   0.00      -1 "            "   0.00    400101   391231   0 0 /
 0.0000 0.0000 1.0000    1 1.000   0 0.000   0 0.000   0 0.000   0 0.000   0 0.000   0 0.000   0 0.000   0   0   0   0   0   0   0    0.0 0 1  1.000000
      7 "7           " 138.00 "1 " "                                " :  1       7 "7           " 138.00  0.000000  1.000000   1    1  63.999999 1000.000000   0.000000  0.000000  0.000000  0.000000 100.0000 0.000 0.000 0.000 1.000      -1 "            "   0.00      -1 "            "   0.00    400101   391231   0 0 /
 0.0000 0.0000 1.0000    1 1.000   0 0.000   0 0.000   0 0.000   0 0.000   0 0.000   0 0.000   0 0.000   0   0   0   0   0   0   0    0.0 0 1  1.000000
     13 "13          " 230.00 "1 " "                                " :  1      13 "13          " 230.00  0.000000  1.000000   1    1 200.000000 1000.000000   0.000000  0.000000  0.000000  0.000000 100.0000 0.000 0.000 0.000 1.000      -1 "            "   0.00      -1 "            "   0.00    400101   391231   0 0 /
 0.0000 0.0000 1.0000    1 1.000   0 0.000   0 0.000   0 0.000   0 0.000   0 0.000   0 0.000   0 0.000   0   0   0   0   0   0   0    0.0 0 1  1.000000
     14 "14          " 230.00 "1 " "                                " :  1      14 "14          " 230.00  0.000000  1.000000   1    1   0.000000 1000.000000   0.000000  0.000000  0.000000  0.000000 100.0000 0.000 0.000 0.000 1.000      -1 "            "   0.00      -1 "            "   0.00    400101   391231   0 0 /
 0.0000 0.0000 1.0000    1 1.000   0 0.000   0 0.000   0 0.000   0 0.000   0 0.000   0 0.000   0 0.000   0   0   0   0   0   0   0    0.0 0 1  1.000000
     15 "15          " 230.00 "1 " "                                " :  1      15 "15          " 230.00  0.000000  1.000000   1    1 274.000001 1000.000000   0.000000  0.000000  0.000000  0.000000 100.0000 0.000 0.000 0.000 1.000      -1 "            "   0.00      -1 "            "   0.00    400101   391231   0 0 /
 0.0000 0.0000 1.0000    1 1.000   0 0.000   0 0.000   0 0.000   0 0.000   0 0.000   0 0.000   0 0.000   0   0   0   0   0   0   0    0.0 0 1  1.000000
     16 "16          " 230.00 "1 " "                                " :  1      16 "16          " 230.00  0.000000  1.000000   1    1 245.000005 1000.000000   0.000000  0.000000  0.000000  0.000000 100.0000 0.000 0.000 0.000 1.000      -1 "            "   0.00      -1 "            "   0.00    400101   391231   0 0 /
 0.0000 0.0000 1.0000    1 1.000   0 0.000   0 0.000   0 0.000   0 0.000   0 0.000   0 0.000   0 0.000   0   0   0   0   0   0   0    0.0 0 1  1.000000
     18 "18          " 230.00 "1 " "                                " :  1      18 "18          " 230.00  0.000000  1.000000   1    1 144.000006 1000.000000   0.000000  0.000000  0.000000  0.000000 100.0000 0.000 0.000 0.000 1.000      -1 "            "   0.00      -1 "            "   0.00    400101   391231   0 0 /
 0.0000 0.0000 1.0000    1 1.000   0 0.000   0 0.000   0 0.000   0 0.000   0 0.000   0 0.000   0 0.000   0   0   0   0   0   0   0    0.0 0 1  1.000000
     21 "21          " 230.00 "1 " "                                " :  1      21 "21          " 230.00  0.000000  1.000000   1    1 294.000006 1000.000000   0.000000  0.000000  0.000000  0.000000 100.0000 0.000 0.000 0.000 1.000      -1 "            "   0.00      -1 "            "   0.00    400101   391231   0 0 /
 0.0000 0.0000 1.0000    1 1.000   0 0.000   0 0.000   0 0.000   0 0.000   0 0.000   0 0.000   0 0.000   0   0   0   0   0   0   0    0.0 0 1  1.000000
     22 "22          " 230.00 "1 " "                                " :  1      22 "22          " 230.00  0.000000  1.000000   1    1 150.000000 1000.000000   0.000000 198.998463 9900.000000 -9900.000000 100.0000 0.000 0.000 0.000 1.000      -1 "            "   0.00      -1 "            "   0.00    400101   391231   0 0 /
 0.0000 0.0000 1.0000    1 1.000   0 0.000   0 0.000   0 0.000   0 0.000   0 0.000   0 0.000   0 0.000   0   0   0   0   0   0   0    0.0 0 0  1.000000
     23 "23          " 230.00 "1 " "                                " :  1      23 "23          " 230.00  0.000000  1.000000   1    1 200.000000 1000.000000   0.000000  0.000000  0.000000  0.000000 100.0000 0.000 0.000 0.000 1.000      -1 "            "   0.00      -1 "            "   0.00    400101   391231   0 0 /
 0.0000 0.0000 1.0000    1 1.000   0 0.000   0 0.000   0 0.000   0 0.000   0 0.000   0 0.000   0 0.000   0   0   0   0   0   0   0    0.0 0 1  1.000000
load data  [  16]             id   ------------long_id_------------     st      mw      mvar    mw_i    mvar_i  mw_z      mvar_z  ar zone  date_in date_out pid N own M nonc  thr_bus flg
      2 "2           " 138.00 "1 " "                                "  :  1 97.000003 20.000000 0.000000 0.000000 0.000000 0.000000   1    1   400101   391231   0 0   1 0    0       0 "            "   0.00   0
      3 "3           " 138.00 "1 " "                                "  :  1 89.999998 19.000000 0.000000 0.000000 0.000000 0.000000   1    1   400101   391231   0 0   1 0    0       0 "            "   0.00   0
      4 "4           " 138.00 "1 " "                                "  :  1 74.000001 15.000001 0.000000 0.000000 0.000000 0.000000   1    1   400101   391231   0 0   1 0    0       0 "            "   0.00   0
      5 "5           " 138.00 "1 " "                                "  :  1 70.999998 14.000000 0.000000 0.000000 0.000000 0.000000   1    1   400101   391231   0 0   1 0    0       0 "            "   0.00   0
      6 "6           " 138.00 "1 " "                                "  :  1 68.000001 14.000000 0.000000 0.000000 0.000000 0.000000   1    1   400101   391231   0 0   1 0    0       0 "            "   0.00   0
      7 "7           " 138.00 "1 " "                                "  :  1 62.000000 13.000000 0.000000 0.000000 0.000000 0.000000   1    1   400101   391231   0 0   1 0    0       0 "            "   0.00   0
      8 "8           " 230.00 "1 " "                                "  :  1 85.000002 18.000001 0.000000 0.000000 0.000000 0.000000   1    1   400101   391231   0 0   1 0    0       0 "            "   0.00   0
      9 "9           " 138.00 "1 " "                                "  :  1 175.000000 36.000001 0.000000 0.000000 0.000000 0.000000   1    1   400101   391231   0 0   1 0    0       0 "            "   0.00   0
     10 "10          " 138.00 "1 " "                                "  :  1 100.000000 23.000000 0.000000 0.000000 0.000000 0.000000   1    1   400101   391231   0 0   1 0    0       0 "            "   0.00   0
     13 "13          " 230.00 "1 " "                                "  :  1 129.999995 27.000001 0.000000 0.000000 0.000000 0.000000   1    1   400101   391231   0 0   1 0    0       0 "            "   0.00   0
     14 "14          " 230.00 "1 " "                                "  :  1 92.000002 20.000000 0.000000 0.000000 0.000000 0.000000   1    1   400101   391231   0 0   1 0    0       0 "            "   0.00   0
     15 "15          " 230.00 "1 " "                                "  :  1 158.000004 31.999999 0.000000 0.000000 0.000000 0.000000   1    1   400101   391231   0 0   1 0    0       0 "            "   0.00   0
     16 "16          " 230.00 "1 " "                                "  :  1 100.000000 20.000000 0.000000 0.000000 0.000000 0.000000   1    1   400101   391231   0 0   1 0    0       0 "            "   0.00   0
     18 "18          " 230.00 "1 " "                                "  :  1 162.000000 34.000000 0.000000 0.000000 0.000000 0.000000   1    1   400101   391231   0 0   1 0    0       0 "            "   0.00   0
     19 "19          " 230.00 "1 " "                                "  :  1 89.999998 18.000001 0.000000 0.000000 0.000000 0.000000   1    1   400101   391231   0 0   1 0    0       0 "            "   0.00   0
     20 "20          " 230.00 "1 " "                                "  :  1 64.999998 13.000000 0.000000 0.000000 0.000000 0.000000   1    1   400101   391231   0 0   1 0    0       0 "            "   0.00   0
shunt data  [   0]             id                                 ck  se  ------------long_id_------------     st ar  zone    pu_mw  pu_mvar  date_in date_out pid N own part1 own part2 own part3 own part4 --num-- ----name----  --kv-- M --num--  ----name----  --kv--  ID  st
svd data  [   2]               id   ------------long_id_------------    st ty --no---     reg_name           ar zone      g      b  min_c  max_c  vband   bmin   bmax  date_in date_out pid N own part1 own part2 own part3 own part4 M st
      1 "1           " 138.00 "1 " "                                " :  1  0       1 "1           " 138.00   1    1  0.000000  1.200000  0.000000  0.000000  0.005000  0.000000  1.200000   400101   391231   0 1    1 1.000   0 0.000   0 0.000   0 0.000/
         1  1.200000  0  0.000000  0  0.000000  0  0.000000  0  0.000000  0  0.000000  0  0.000000  0  0.000000  0  0.000000  0  0.000000  0
      6 "6           " 138.00 "1 " "                                " :  1  0       6 "6           " 138.00   1    1  0.000000  1.000000  0.000000  0.000000  0.005000  0.000000  1.000000   400101   391231   0 1    1 1.000   0 0.000   0 0.000   0 0.000/
         1  1.000000  0  0.000000  0  0.000000  0  0.000000  0  0.000000  0  0.000000  0  0.000000  0  0.000000  0  0.000000  0  0.000000  0
area data  [  1]                            swing  desired    tol      pnet     qnet
    1 "1                               "       0    0.000    1.000   -0.001   -0.006 0
zone data  [   1]                            pnet     qnet
    1 "1                               "   -0.001   -0.006 0
interface data  [   0]                      pnet     qnet   -rate1- -rate2- -rate3- -rate4- -rate5- -rate6- -rate7- -rate8-
interface branch data  [    0]                              ck      -i_no-  part_fac  
dc bus data  [ 0]             ty ar  zone   vsched     dc_volt  date_in date_out pid own
dc converter data  [ 0]                               id   long_id_    st ty md nb fg  --no---           reg   ar zone  date_in date_out
z table data  [ 0]  -tap2 fact2 -tap3 fact3 -tap4 fact4 -tap5 fact5 -tap6 fact6 -tap7 fact7 -tap8 fact8 -tap9 fact9 tap10 fac10 tap11 fac11
gcd data  [   0]
transaction data  [    0]              st    sch_mw   sch_mvar  flag stn pid         transaction name
owner data  [    1]    owner name           s name       net_mw   net_mvar     sch_mw   sch_mvar  ar
       1 "1                               " "    " :     0.000      0.000      0.000      0.000   0 0 


qtable data     [   0]   id     p[0]   qmx[0]  qmn[0]  ....
end
