# Supplementary material for: An adaptive random search for short term generation scheduling with network constraints
Source: PLoS One. 2017 Feb 24;12(2):e0172459. doi: 10.1371/journal.pone.0172459 (PMC5325276; doi:10.1371/journal.pone.0172459)
Supplement: S2 File — (TXT) [file pone.0172459.s002.txt]

title
 08/25/93 UW ARCHIVE           100.0  1961 W IEEE 118 Bus Test Case
!
comments
!
solution parameters
tap    1    tcul  enabled/disabled
phas   1    ps    enabled/disabled
area   1    area  enabled/disabled
svd    1    svd   enabled/disabled
dctap  1    dc    enabled/disabled
gcd    1    gcd   enabled/disabled
jump  0.000290    jumper threshold
toler   0.1000    newton tolerance
sbase 100.0000    system mva base
!
bus data  [118]               ty  vsched   volt     angle    ar zone  vmax   vmin   date_in date_out pid L own st  latitude  longitude island    sdmon   vmax1      vmin1      dvmax
      1 "Riversde    " 138.0000 :  2 0.95500 0.955000  10.98281   1    1 1.1000 0.9000   400101   391231   0 0   1 0    0.00000    0.00000 0    0.00000    0.00000    0.00000
      2 "Pokagon     " 138.0000 :  1 0.971393 0.971393  11.52284   1    1 1.1000 0.9000   400101   391231   0 0   1 0    0.00000    0.00000 0    0.00000    0.00000    0.00000
      3 "HickryCk    " 138.0000 :  1 0.967692 0.967692  11.86617   1    1 1.1000 0.9000   400101   391231   0 0   1 0    0.00000    0.00000 0    0.00000    0.00000    0.00000
      4 "NwCarlsl    " 138.0000 :  2 0.99800 0.998000  15.58364   1    1 1.1000 0.9000   400101   391231   0 0   1 0    0.00000    0.00000 0    0.00000    0.00000    0.00000
      5 "Olive       " 138.0000 :  1 1.001984 1.001984  16.02866   1    1 1.1000 0.9000   400101   391231   0 0   1 0    0.00000    0.00000 0    0.00000    0.00000    0.00000
      6 "Kankakee    " 138.0000 :  2 0.99000 0.990000  13.30181   1    1 1.1000 0.9000   400101   391231   0 0   1 0    0.00000    0.00000 0    0.00000    0.00000    0.00000
      7 "JacksnRd    " 138.0000 :  1 0.989328 0.989328  12.85746   1    1 1.1000 0.9000   400101   391231   0 0   1 0    0.00000    0.00000 0    0.00000    0.00000    0.00000
      8 "Olive       " 138.0000 :  2 1.01500 1.015000  21.04919   1    1 1.1000 0.9000   400101   391231   0 0   1 0    0.00000    0.00000 0    0.00000    0.00000    0.00000
      9 "Bequine     " 138.0000 :  1 1.042918 1.042918  28.30329   1    1 1.1000 0.9000   400101   391231   0 0   1 0    0.00000    0.00000 0    0.00000    0.00000    0.00000
     10 "Breed       " 138.0000 :  2 1.05000 1.050000  35.88420   1    1 1.1000 0.9000   400101   391231   0 0   1 0    0.00000    0.00000 0    0.00000    0.00000    0.00000
     11 "SouthBnd    " 138.0000 :  1 0.985089 0.985089  13.01608   1    1 1.1000 0.9000   400101   391231   0 0   1 0    0.00000    0.00000 0    0.00000    0.00000    0.00000
     12 "TwinBrch    " 138.0000 :  2 0.99000 0.990000  12.49933   1    1 1.1000 0.9000   400101   391231   0 0   1 0    0.00000    0.00000 0    0.00000    0.00000    0.00000
     13 "Concord     " 138.0000 :  1 0.968303 0.968303  11.64116   1    1 1.1000 0.9000   400101   391231   0 0   1 0    0.00000    0.00000 0    0.00000    0.00000    0.00000
     14 "GoshenJt    " 138.0000 :  1 0.983591 0.983591  11.78315   1    1 1.1000 0.9000   400101   391231   0 0   1 0    0.00000    0.00000 0    0.00000    0.00000    0.00000
     15 "FtWayne     " 138.0000 :  2 0.97000 0.970000  11.48941   1    1 1.1000 0.9000   400101   391231   0 0   1 0    0.00000    0.00000 0    0.00000    0.00000    0.00000
     16 "N. E.       " 138.0000 :  1 0.983911 0.983911  12.19779   1    1 1.1000 0.9000   400101   391231   0 0   1 0    0.00000    0.00000 0    0.00000    0.00000    0.00000
     17 "Sorenson    " 138.0000 :  1 0.995131 0.995131  14.00563   1    1 1.1000 0.9000   400101   391231   0 0   1 0    0.00000    0.00000 0    0.00000    0.00000    0.00000
     18 "McKinley    " 138.0000 :  2 0.97300 0.973000  11.79196   1    1 1.1000 0.9000   400101   391231   0 0   1 0    0.00000    0.00000 0    0.00000    0.00000    0.00000
     19 "Lincoln     " 138.0000 :  2 0.96200 0.963427  11.30735   1    1 1.1000 0.9000   400101   391231   0 0   1 0    0.00000    0.00000 0    0.00000    0.00000    0.00000
     20 "Adams       " 138.0000 :  1 0.958060 0.958060  12.18718   1    1 1.1000 0.9000   400101   391231   0 0   1 0    0.00000    0.00000 0    0.00000    0.00000    0.00000
     21 "Jay         " 138.0000 :  1 0.958624 0.958624  13.77511   1    1 1.1000 0.9000   400101   391231   0 0   1 0    0.00000    0.00000 0    0.00000    0.00000    0.00000
     22 "Randolph    " 138.0000 :  1 0.969649 0.969649  16.32960   1    1 1.1000 0.9000   400101   391231   0 0   1 0    0.00000    0.00000 0    0.00000    0.00000    0.00000
     23 "CollCrnr    " 138.0000 :  1 0.999656 0.999656  21.25035   1    1 1.1000 0.9000   400101   391231   0 0   1 0    0.00000    0.00000 0    0.00000    0.00000    0.00000
     24 "Trenton     " 138.0000 :  2 0.99200 0.992000  21.11807   1    1 1.1000 0.9000   400101   391231   0 0   1 0    0.00000    0.00000 0    0.00000    0.00000    0.00000
     25 "TannrsCk    " 138.0000 :  2 1.05000 1.050000  28.18444   1    1 1.1000 0.9000   400101   391231   0 0   1 0    0.00000    0.00000 0    0.00000    0.00000    0.00000
     26 "TannrsCk    " 138.0000 :  2 1.01500 1.015000  29.96501   1    1 1.1000 0.9000   400101   391231   0 0   1 0    0.00000    0.00000 0    0.00000    0.00000    0.00000
     27 "Madison     " 138.0000 :  2 0.96800 0.968000  15.61264   1    1 1.1000 0.9000   400101   391231   0 0   1 0    0.00000    0.00000 0    0.00000    0.00000    0.00000
     28 "Mullin      " 138.0000 :  1 0.961568 0.961568  13.88803   1    1 1.1000 0.9000   400101   391231   0 0   1 0    0.00000    0.00000 0    0.00000    0.00000    0.00000
     29 "Grant       " 138.0000 :  1 0.963216 0.963216  12.89564   1    1 1.1000 0.9000   400101   391231   0 0   1 0    0.00000    0.00000 0    0.00000    0.00000    0.00000
     30 "Sorenson    " 138.0000 :  1 0.985518 0.985518  19.04018   1    1 1.1000 0.9000   400101   391231   0 0   1 0    0.00000    0.00000 0    0.00000    0.00000    0.00000
     31 "DeerCrk     " 138.0000 :  2 0.96700 0.967000  13.01250   1    1 1.1000 0.9000   400101   391231   0 0   1 0    0.00000    0.00000 0    0.00000    0.00000    0.00000
     32 "Delaware    " 138.0000 :  2 0.96300 0.963589  15.06002   1    1 1.1000 0.9000   400101   391231   0 0   1 0    0.00000    0.00000 0    0.00000    0.00000    0.00000
     33 "Haviland    " 138.0000 :  1 0.971560 0.971560  10.86448   1    1 1.1000 0.9000   400101   391231   0 0   1 0    0.00000    0.00000 0    0.00000    0.00000    0.00000
     34 "Rockhill    " 138.0000 :  2 0.98400 0.985861  11.50651   1    1 1.1000 0.9000   400101   391231   0 0   1 0    0.00000    0.00000 0    0.00000    0.00000    0.00000
     35 "WestLima    " 138.0000 :  1 0.980678 0.980678  11.07931   1    1 1.1000 0.9000   400101   391231   0 0   1 0    0.00000    0.00000 0    0.00000    0.00000    0.00000
     36 "Sterling    " 138.0000 :  2 0.98000 0.980000  11.08375   1    1 1.1000 0.9000   400101   391231   0 0   1 0    0.00000    0.00000 0    0.00000    0.00000    0.00000
     37 "EastLima    " 138.0000 :  1 0.991981 0.991981  11.97027   1    1 1.1000 0.9000   400101   391231   0 0   1 0    0.00000    0.00000 0    0.00000    0.00000    0.00000
     38 "EastLima    " 138.0000 :  1 0.961983 0.961983  17.10721   1    1 1.1000 0.9000   400101   391231   0 0   1 0    0.00000    0.00000 0    0.00000    0.00000    0.00000
     39 "NwLibrty    " 138.0000 :  1 0.970452 0.970452   8.59779   1    1 1.1000 0.9000   400101   391231   0 0   1 0    0.00000    0.00000 0    0.00000    0.00000    0.00000
     40 "West End    " 138.0000 :  2 0.97000 0.970000   7.52395   1    1 1.1000 0.9000   400101   391231   0 0   1 0    0.00000    0.00000 0    0.00000    0.00000    0.00000
     41 "S.Tiffin    " 138.0000 :  1 0.966833 0.966833   7.07787   1    1 1.1000 0.9000   400101   391231   0 0   1 0    0.00000    0.00000 0    0.00000    0.00000    0.00000
     42 "Howard      " 138.0000 :  2 0.98500 0.985000   8.67341   1    1 1.1000 0.9000   400101   391231   0 0   1 0    0.00000    0.00000 0    0.00000    0.00000    0.00000
     43 "S.Kenton    " 138.0000 :  1 0.978481 0.978481  11.46041   1    1 1.1000 0.9000   400101   391231   0 0   1 0    0.00000    0.00000 0    0.00000    0.00000    0.00000
     44 "WMVernon    " 138.0000 :  1 0.985008 0.985008  13.94603   1    1 1.1000 0.9000   400101   391231   0 0   1 0    0.00000    0.00000 0    0.00000    0.00000    0.00000
     45 "N.Newark    " 138.0000 :  1 0.986654 0.986654  15.77675   1    1 1.1000 0.9000   400101   391231   0 0   1 0    0.00000    0.00000 0    0.00000    0.00000    0.00000
     46 "W.Lancst    " 138.0000 :  2 1.00500 1.005000  18.58265   1    1 1.1000 0.9000   400101   391231   0 0   1 0    0.00000    0.00000 0    0.00000    0.00000    0.00000
     47 "Crooksvl    " 138.0000 :  1 1.017054 1.017054  20.80506   1    1 1.1000 0.9000   400101   391231   0 0   1 0    0.00000    0.00000 0    0.00000    0.00000    0.00000
     48 "Zanesvll    " 138.0000 :  1 1.020633 1.020633  20.02532   1    1 1.1000 0.9000   400101   391231   0 0   1 0    0.00000    0.00000 0    0.00000    0.00000    0.00000
     49 "Philo       " 138.0000 :  2 1.02500 1.025000  21.02841   1    1 1.1000 0.9000   400101   391231   0 0   1 0    0.00000    0.00000 0    0.00000    0.00000    0.00000
     50 "WCambrdg    " 138.0000 :  1 1.001082 1.001082  18.98936   1    1 1.1000 0.9000   400101   391231   0 0   1 0    0.00000    0.00000 0    0.00000    0.00000    0.00000
     51 "Newcmrst    " 138.0000 :  1 0.966876 0.966876  16.37033   1    1 1.1000 0.9000   400101   391231   0 0   1 0    0.00000    0.00000 0    0.00000    0.00000    0.00000
     52 "SCoshoct    " 138.0000 :  1 0.956817 0.956817  15.41691   1    1 1.1000 0.9000   400101   391231   0 0   1 0    0.00000    0.00000 0    0.00000    0.00000    0.00000
     53 "Wooster     " 138.0000 :  1 0.945982 0.945982  14.44195   1    1 1.1000 0.9000   400101   391231   0 0   1 0    0.00000    0.00000 0    0.00000    0.00000    0.00000
     54 "Torrey      " 138.0000 :  2 0.95500 0.955000  15.35366   1    1 1.1000 0.9000   400101   391231   0 0   1 0    0.00000    0.00000 0    0.00000    0.00000    0.00000
     55 "Wagenhls    " 138.0000 :  2 0.95200 0.952000  15.06373   1    1 1.1000 0.9000   400101   391231   0 0   1 0    0.00000    0.00000 0    0.00000    0.00000    0.00000
     56 "Sunnysde    " 138.0000 :  2 0.95400 0.954000  15.25044   1    1 1.1000 0.9000   400101   391231   0 0   1 0    0.00000    0.00000 0    0.00000    0.00000    0.00000
     57 "WNwPhil1    " 138.0000 :  1 0.970582 0.970582  16.45520   1    1 1.1000 0.9000   400101   391231   0 0   1 0    0.00000    0.00000 0    0.00000    0.00000    0.00000
     58 "WNwPhil2    " 138.0000 :  1 0.959038 0.959038  15.59839   1    1 1.1000 0.9000   400101   391231   0 0   1 0    0.00000    0.00000 0    0.00000    0.00000    0.00000
     59 "Tidd        " 138.0000 :  2 0.98500 0.985000  19.45303   1    1 1.1000 0.9000   400101   391231   0 0   1 0    0.00000    0.00000 0    0.00000    0.00000    0.00000
     60 "SWKammer    " 138.0000 :  1 0.993156 0.993156  23.23434   1    1 1.1000 0.9000   400101   391231   0 0   1 0    0.00000    0.00000 0    0.00000    0.00000    0.00000
     61 "W.Kammer    " 138.0000 :  2 0.99500 0.995000  24.12566   1    1 1.1000 0.9000   400101   391231   0 0   1 0    0.00000    0.00000 0    0.00000    0.00000    0.00000
     62 "Natrium     " 138.0000 :  2 0.99800 0.998000  23.50912   1    1 1.1000 0.9000   400101   391231   0 0   1 0    0.00000    0.00000 0    0.00000    0.00000    0.00000
     63 "Tidd        " 138.0000 :  1 0.968738 0.968738  22.83156   1    1 1.1000 0.9000   400101   391231   0 0   1 0    0.00000    0.00000 0    0.00000    0.00000    0.00000
     64 "Kammer      " 138.0000 :  1 0.983739 0.983739  24.59729   1    1 1.1000 0.9000   400101   391231   0 0   1 0    0.00000    0.00000 0    0.00000    0.00000    0.00000
     65 "Muskngum    " 138.0000 :  2 1.00500 1.005000  27.72243   1    1 1.1000 0.9000   400101   391231   0 0   1 0    0.00000    0.00000 0    0.00000    0.00000    0.00000
     66 "Muskngum    " 138.0000 :  2 1.05000 1.050000  27.56342   1    1 1.1000 0.9000   400101   391231   0 0   1 0    0.00000    0.00000 0    0.00000    0.00000    0.00000
     67 "Summerfl    " 138.0000 :  1 1.019682 1.019682  24.92350   1    1 1.1000 0.9000   400101   391231   0 0   1 0    0.00000    0.00000 0    0.00000    0.00000    0.00000
     68 "Sporn       " 138.0000 :  1 1.003249 1.003249  27.60135   1    1 1.1000 0.9000   400101   391231   0 0   1 0    0.00000    0.00000 0    0.00000    0.00000    0.00000
     69 "Sporn       " 138.0000 :  0 1.03500 1.035000  30.00000   1    1 1.1000 0.9000   400101   391231   0 0   1 0    0.00000    0.00000 0    0.00000    0.00000    0.00000
     70 "Portsmth    " 138.0000 :  2 0.98400 0.984000  22.62045   1    1 1.1000 0.9000   400101   391231   0 0   1 0    0.00000    0.00000 0    0.00000    0.00000    0.00000
     71 "NPortsmt    " 138.0000 :  1 0.986845 0.986845  22.20958   1    1 1.1000 0.9000   400101   391231   0 0   1 0    0.00000    0.00000 0    0.00000    0.00000    0.00000
     72 "Hillsbro    " 138.0000 :  2 0.98000 0.980000  21.11197   1    1 1.1000 0.9000   400101   391231   0 0   1 0    0.00000    0.00000 0    0.00000    0.00000    0.00000
     73 "Sargents    " 138.0000 :  2 0.99100 0.991000  21.99809   1    1 1.1000 0.9000   400101   391231   0 0   1 0    0.00000    0.00000 0    0.00000    0.00000    0.00000
     74 "Bellefnt    " 138.0000 :  2 0.95800 0.958000  21.67184   1    1 1.1000 0.9000   400101   391231   0 0   1 0    0.00000    0.00000 0    0.00000    0.00000    0.00000
     75 "SthPoint    " 138.0000 :  1 0.967333 0.967333  22.93370   1    1 1.1000 0.9000   400101   391231   0 0   1 0    0.00000    0.00000 0    0.00000    0.00000    0.00000
     76 "Darrah      " 138.0000 :  2 0.94300 0.943000  21.80420   1    1 1.1000 0.9000   400101   391231   0 0   1 0    0.00000    0.00000 0    0.00000    0.00000    0.00000
     77 "Turner      " 138.0000 :  2 1.00600 1.006000  26.75873   1    1 1.1000 0.9000   400101   391231   0 0   1 0    0.00000    0.00000 0    0.00000    0.00000    0.00000
     78 "Chemical    " 138.0000 :  1 1.003424 1.003424  26.45491   1    1 1.1000 0.9000   400101   391231   0 0   1 0    0.00000    0.00000 0    0.00000    0.00000    0.00000
     79 "CapitlHl    " 138.0000 :  1 1.009223 1.009223  26.75414   1    1 1.1000 0.9000   400101   391231   0 0   1 0    0.00000    0.00000 0    0.00000    0.00000    0.00000
     80 "CabinCrk    " 138.0000 :  2 1.04000 1.040000  28.99988   1    1 1.1000 0.9000   400101   391231   0 0   1 0    0.00000    0.00000 0    0.00000    0.00000    0.00000
     81 "Kanawha     " 138.0000 :  1 0.996808 0.996808  28.15078   1    1 1.1000 0.9000   400101   391231   0 0   1 0    0.00000    0.00000 0    0.00000    0.00000    0.00000
     82 "Logan       " 138.0000 :  1 0.988742 0.988742  27.28037   1    1 1.1000 0.9000   400101   391231   0 0   1 0    0.00000    0.00000 0    0.00000    0.00000    0.00000
     83 "Sprigg      " 138.0000 :  1 0.984519 0.984519  28.47070   1    1 1.1000 0.9000   400101   391231   0 0   1 0    0.00000    0.00000 0    0.00000    0.00000    0.00000
     84 "BetsyLne    " 138.0000 :  1 0.979751 0.979751  31.00455   1    1 1.1000 0.9000   400101   391231   0 0   1 0    0.00000    0.00000 0    0.00000    0.00000    0.00000
     85 "BeaverCk    " 138.0000 :  2 0.98500 0.985000  32.55881   1    1 1.1000 0.9000   400101   391231   0 0   1 0    0.00000    0.00000 0    0.00000    0.00000    0.00000
     86 "Hazard      " 138.0000 :  1 0.986691 0.986691  31.18936   1    1 1.1000 0.9000   400101   391231   0 0   1 0    0.00000    0.00000 0    0.00000    0.00000    0.00000
     87 "Pinevlle    " 138.0000 :  2 1.01500 1.015000  31.44857   1    1 1.1000 0.9000   400101   391231   0 0   1 0    0.00000    0.00000 0    0.00000    0.00000    0.00000
     88 "Fremont     " 138.0000 :  1 0.987456 0.987456  35.69017   1    1 1.1000 0.9000   400101   391231   0 0   1 0    0.00000    0.00000 0    0.00000    0.00000    0.00000
     89 "ClinchRv    " 138.0000 :  2 1.00500 1.005000  39.74584   1    1 1.1000 0.9000   400101   391231   0 0   1 0    0.00000    0.00000 0    0.00000    0.00000    0.00000
     90 "Holston     " 138.0000 :  2 0.98500 0.985000  33.34106   1    1 1.1000 0.9000   400101   391231   0 0   1 0    0.00000    0.00000 0    0.00000    0.00000    0.00000
     91 "HolstonT    " 138.0000 :  2 0.98000 0.980000  33.36010   1    1 1.1000 0.9000   400101   391231   0 0   1 0    0.00000    0.00000 0    0.00000    0.00000    0.00000
     92 "Saltvlle    " 138.0000 :  2 0.99000 0.992278  33.85917   1    1 1.1000 0.9000   400101   391231   0 0   1 0    0.00000    0.00000 0    0.00000    0.00000    0.00000
     93 "Tazewell    " 138.0000 :  1 0.986906 0.986906  30.84810   1    1 1.1000 0.9000   400101   391231   0 0   1 0    0.00000    0.00000 0    0.00000    0.00000    0.00000
     94 "Switchbk    " 138.0000 :  1 0.990573 0.990573  28.69407   1    1 1.1000 0.9000   400101   391231   0 0   1 0    0.00000    0.00000 0    0.00000    0.00000    0.00000
     95 "Caldwell    " 138.0000 :  1 0.980925 0.980925  27.72181   1    1 1.1000 0.9000   400101   391231   0 0   1 0    0.00000    0.00000 0    0.00000    0.00000    0.00000
     96 "Baileysv    " 138.0000 :  1 0.992670 0.992670  27.55393   1    1 1.1000 0.9000   400101   391231   0 0   1 0    0.00000    0.00000 0    0.00000    0.00000    0.00000
     97 "Sundial     " 138.0000 :  1 1.011367 1.011367  27.92641   1    1 1.1000 0.9000   400101   391231   0 0   1 0    0.00000    0.00000 0    0.00000    0.00000    0.00000
     98 "Bradley     " 138.0000 :  1 1.023510 1.023510  27.44970   1    1 1.1000 0.9000   400101   391231   0 0   1 0    0.00000    0.00000 0    0.00000    0.00000    0.00000
     99 "Hinton      " 138.0000 :  2 1.01000 1.010000  27.08915   1    1 1.1000 0.9000   400101   391231   0 0   1 0    0.00000    0.00000 0    0.00000    0.00000    0.00000
    100 "Glen Lyn    " 138.0000 :  2 1.01700 1.017000  28.08628   1    1 1.1000 0.9000   400101   391231   0 0   1 0    0.00000    0.00000 0    0.00000    0.00000    0.00000
    101 "Wythe       " 138.0000 :  1 0.992437 0.992437  29.65859   1    1 1.1000 0.9000   400101   391231   0 0   1 0    0.00000    0.00000 0    0.00000    0.00000    0.00000
    102 "Smythe      " 138.0000 :  1 0.991002 0.991002  32.35601   1    1 1.1000 0.9000   400101   391231   0 0   1 0    0.00000    0.00000 0    0.00000    0.00000    0.00000
    103 "Claytor     " 138.0000 :  2 1.01000 1.000717  24.49350   1    1 1.1000 0.9000   400101   391231   0 0   1 0    0.00000    0.00000 0    0.00000    0.00000    0.00000
    104 "Hancock     " 138.0000 :  2 0.97100 0.971000  21.74793   1    1 1.1000 0.9000   400101   391231   0 0   1 0    0.00000    0.00000 0    0.00000    0.00000    0.00000
    105 "Roanoke     " 138.0000 :  2 0.96500 0.965991  20.62588   1    1 1.1000 0.9000   400101   391231   0 0   1 0    0.00000    0.00000 0    0.00000    0.00000    0.00000
    106 "Cloverdl    " 138.0000 :  1 0.961789 0.961789  20.37778   1    1 1.1000 0.9000   400101   391231   0 0   1 0    0.00000    0.00000 0    0.00000    0.00000    0.00000
    107 "Reusens     " 138.0000 :  2 0.95200 0.952000  17.58785   1    1 1.1000 0.9000   400101   391231   0 0   1 0    0.00000    0.00000 0    0.00000    0.00000    0.00000
    108 "Blaine      " 138.0000 :  1 0.966811 0.966811  19.43519   1    1 1.1000 0.9000   400101   391231   0 0   1 0    0.00000    0.00000 0    0.00000    0.00000    0.00000
    109 "Franklin    " 138.0000 :  1 0.967462 0.967462  18.98606   1    1 1.1000 0.9000   400101   391231   0 0   1 0    0.00000    0.00000 0    0.00000    0.00000    0.00000
    110 "Fieldale    " 138.0000 :  2 0.97300 0.973000  18.14744   1    1 1.1000 0.9000   400101   391231   0 0   1 0    0.00000    0.00000 0    0.00000    0.00000    0.00000
    111 "DanRiver    " 138.0000 :  2 0.98000 0.980000  19.79252   1    1 1.1000 0.9000   400101   391231   0 0   1 0    0.00000    0.00000 0    0.00000    0.00000    0.00000
    112 "Danville    " 138.0000 :  2 0.97500 0.975000  15.04822   1    1 1.1000 0.9000   400101   391231   0 0   1 0    0.00000    0.00000 0    0.00000    0.00000    0.00000
    113 "Deer Crk    " 138.0000 :  2 0.99300 0.993000  14.00367   1    1 1.1000 0.9000   400101   391231   0 0   1 0    0.00000    0.00000 0    0.00000    0.00000    0.00000
    114 "WMedford    " 138.0000 :  1 0.960436 0.960436  14.72979   1    1 1.1000 0.9000   400101   391231   0 0   1 0    0.00000    0.00000 0    0.00000    0.00000    0.00000
    115 "Medford     " 138.0000 :  1 0.960324 0.960324  14.72215   1    1 1.1000 0.9000   400101   391231   0 0   1 0    0.00000    0.00000 0    0.00000    0.00000    0.00000
    116 "KygerCrk    " 138.0000 :  2 1.00500 1.005000  27.16636   1    1 1.1000 0.9000   400101   391231   0 0   1 0    0.00000    0.00000 0    0.00000    0.00000    0.00000
    117 "Corey       " 138.0000 :  1 0.973824 0.973824  10.95833   1    1 1.1000 0.9000   400101   391231   0 0   1 0    0.00000    0.00000 0    0.00000    0.00000    0.00000
    118 "WHuntngd    " 138.0000 :  1 0.949438 0.949438  21.94624   1    1 1.1000 0.9000   400101   391231   0 0   1 0    0.00000    0.00000 0    0.00000    0.00000    0.00000
branch data  [  177]                                          ck  se  ------------long_id_------------    st resist   react   charge   rate1  rate2  rate3  rate4 aloss  lngth 
      1 "Riversde    " 138.00       2 "Pokagon     " 138.00  "1 "  1 "                                " :  1  0.030300  0.099900  0.025400    0.0    0.0    0.0    0.0 0.000    1.0 /
   1    1  0.000000  0.000000  1.000000   400101   391231   0 1  0    0.0    0.0    0.0    0.0   1 1.000   0 0.000   0 0.000   0 0.000   0 0.000   0 0.000   0 0.000   0 0.000  0 0 
      1 "Riversde    " 138.00       3 "HickryCk    " 138.00  "1 "  1 "                                " :  1  0.012900  0.042400  0.010820    0.0    0.0    0.0    0.0 0.000    1.0 /
   1    1  0.000000  0.000000  1.000000   400101   391231   0 1  0    0.0    0.0    0.0    0.0   1 1.000   0 0.000   0 0.000   0 0.000   0 0.000   0 0.000   0 0.000   0 0.000  0 0 
      2 "Pokagon     " 138.00      12 "TwinBrch    " 138.00  "1 "  1 "                                " :  1  0.018700  0.061600  0.015720    0.0    0.0    0.0    0.0 0.000    1.0 /
   1    1  0.000000  0.000000  1.000000   400101   391231   0 1  0    0.0    0.0    0.0    0.0   1 1.000   0 0.000   0 0.000   0 0.000   0 0.000   0 0.000   0 0.000   0 0.000  0 0 
      3 "HickryCk    " 138.00       5 "Olive       " 138.00  "1 "  1 "                                " :  1  0.024100  0.108000  0.028400    0.0    0.0    0.0    0.0 0.000    1.0 /
   1    1  0.000000  0.000000  1.000000   400101   391231   0 1  0    0.0    0.0    0.0    0.0   1 1.000   0 0.000   0 0.000   0 0.000   0 0.000   0 0.000   0 0.000   0 0.000  0 0 
      3 "HickryCk    " 138.00      12 "TwinBrch    " 138.00  "1 "  1 "                                " :  1  0.048400  0.160000  0.040600    0.0    0.0    0.0    0.0 0.000    1.0 /
   1    1  0.000000  0.000000  1.000000   400101   391231   0 1  0    0.0    0.0    0.0    0.0   1 1.000   0 0.000   0 0.000   0 0.000   0 0.000   0 0.000   0 0.000   0 0.000  0 0 
      4 "NwCarlsl    " 138.00       5 "Olive       " 138.00  "1 "  1 "                                " :  1  0.001760  0.007980  0.002100    0.0    0.0    0.0    0.0 0.000    1.0 /
   1    1  0.000000  0.000000  1.000000   400101   391231   0 1  0    0.0    0.0    0.0    0.0   1 1.000   0 0.000   0 0.000   0 0.000   0 0.000   0 0.000   0 0.000   0 0.000  0 0 
      4 "NwCarlsl    " 138.00      11 "SouthBnd    " 138.00  "1 "  1 "                                " :  1  0.020900  0.068800  0.017480    0.0    0.0    0.0    0.0 0.000    1.0 /
   1    1  0.000000  0.000000  1.000000   400101   391231   0 1  0    0.0    0.0    0.0    0.0   1 1.000   0 0.000   0 0.000   0 0.000   0 0.000   0 0.000   0 0.000   0 0.000  0 0 
      5 "Olive       " 138.00       6 "Kankakee    " 138.00  "1 "  1 "                                " :  1  0.011900  0.054000  0.014260    0.0    0.0    0.0    0.0 0.000    1.0 /
   1    1  0.000000  0.000000  1.000000   400101   391231   0 1  0    0.0    0.0    0.0    0.0   1 1.000   0 0.000   0 0.000   0 0.000   0 0.000   0 0.000   0 0.000   0 0.000  0 0 
      5 "Olive       " 138.00      11 "SouthBnd    " 138.00  "1 "  1 "                                " :  1  0.020300  0.068200  0.017380    0.0    0.0    0.0    0.0 0.000    1.0 /
   1    1  0.000000  0.000000  1.000000   400101   391231   0 1  0    0.0    0.0    0.0    0.0   1 1.000   0 0.000   0 0.000   0 0.000   0 0.000   0 0.000   0 0.000   0 0.000  0 0 
      6 "Kankakee    " 138.00       7 "JacksnRd    " 138.00  "1 "  1 "                                " :  1  0.004590  0.020800  0.005500    0.0    0.0    0.0    0.0 0.000    1.0 /
   1    1  0.000000  0.000000  1.000000   400101   391231   0 1  0    0.0    0.0    0.0    0.0   1 1.000   0 0.000   0 0.000   0 0.000   0 0.000   0 0.000   0 0.000   0 0.000  0 0 
      7 "JacksnRd    " 138.00      12 "TwinBrch    " 138.00  "1 "  1 "                                " :  1  0.008620  0.034000  0.008740    0.0    0.0    0.0    0.0 0.000    1.0 /
   1    1  0.000000  0.000000  1.000000   400101   391231   0 1  0    0.0    0.0    0.0    0.0   1 1.000   0 0.000   0 0.000   0 0.000   0 0.000   0 0.000   0 0.000   0 0.000  0 0 
      8 "Olive       " 138.00       9 "Bequine     " 138.00  "1 "  1 "                                " :  1  0.002440  0.030500  1.162000    0.0    0.0    0.0    0.0 0.000    1.0 /
   1    1  0.000000  0.000000  1.000000   400101   391231   0 1  0    0.0    0.0    0.0    0.0   1 1.000   0 0.000   0 0.000   0 0.000   0 0.000   0 0.000   0 0.000   0 0.000  0 0 
      8 "Olive       " 138.00      30 "Sorenson    " 138.00  "1 "  1 "                                " :  1  0.004310  0.050400  0.514000    0.0    0.0    0.0    0.0 0.000    1.0 /
   1    1  0.000000  0.000000  1.000000   400101   391231   0 1  0    0.0    0.0    0.0    0.0   1 1.000   0 0.000   0 0.000   0 0.000   0 0.000   0 0.000   0 0.000   0 0.000  0 0 
      9 "Bequine     " 138.00      10 "Breed       " 138.00  "1 "  1 "                                " :  1  0.002580  0.032200  1.230000    0.0    0.0    0.0    0.0 0.000    1.0 /
   1    1  0.000000  0.000000  1.000000   400101   391231   0 1  0    0.0    0.0    0.0    0.0   1 1.000   0 0.000   0 0.000   0 0.000   0 0.000   0 0.000   0 0.000   0 0.000  0 0 
     11 "SouthBnd    " 138.00      12 "TwinBrch    " 138.00  "1 "  1 "                                " :  1  0.005950  0.019600  0.005020    0.0    0.0    0.0    0.0 0.000    1.0 /
   1    1  0.000000  0.000000  1.000000   400101   391231   0 1  0    0.0    0.0    0.0    0.0   1 1.000   0 0.000   0 0.000   0 0.000   0 0.000   0 0.000   0 0.000   0 0.000  0 0 
     11 "SouthBnd    " 138.00      13 "Concord     " 138.00  "1 "  1 "                                " :  1  0.022250  0.073100  0.018760    0.0    0.0    0.0    0.0 0.000    1.0 /
   1    1  0.000000  0.000000  1.000000   400101   391231   0 1  0    0.0    0.0    0.0    0.0   1 1.000   0 0.000   0 0.000   0 0.000   0 0.000   0 0.000   0 0.000   0 0.000  0 0 
     12 "TwinBrch    " 138.00      14 "GoshenJt    " 138.00  "1 "  1 "                                " :  1  0.021500  0.070700  0.018160    0.0    0.0    0.0    0.0 0.000    1.0 /
   1    1  0.000000  0.000000  1.000000   400101   391231   0 1  0    0.0    0.0    0.0    0.0   1 1.000   0 0.000   0 0.000   0 0.000   0 0.000   0 0.000   0 0.000   0 0.000  0 0 
     12 "TwinBrch    " 138.00      16 "N. E.       " 138.00  "1 "  1 "                                " :  1  0.021200  0.083400  0.021400    0.0    0.0    0.0    0.0 0.000    1.0 /
   1    1  0.000000  0.000000  1.000000   400101   391231   0 1  0    0.0    0.0    0.0    0.0   1 1.000   0 0.000   0 0.000   0 0.000   0 0.000   0 0.000   0 0.000   0 0.000  0 0 
     12 "TwinBrch    " 138.00     117 "Corey       " 138.00  "1 "  1 "                                " :  1  0.032900  0.140000  0.035800    0.0    0.0    0.0    0.0 0.000    1.0 /
   1    1  0.000000  0.000000  1.000000   400101   391231   0 1  0    0.0    0.0    0.0    0.0   1 1.000   0 0.000   0 0.000   0 0.000   0 0.000   0 0.000   0 0.000   0 0.000  0 0 
     13 "Concord     " 138.00      15 "FtWayne     " 138.00  "1 "  1 "                                " :  1  0.074400  0.244400  0.062680    0.0    0.0    0.0    0.0 0.000    1.0 /
   1    1  0.000000  0.000000  1.000000   400101   391231   0 1  0    0.0    0.0    0.0    0.0   1 1.000   0 0.000   0 0.000   0 0.000   0 0.000   0 0.000   0 0.000   0 0.000  0 0 
     14 "GoshenJt    " 138.00      15 "FtWayne     " 138.00  "1 "  1 "                                " :  1  0.059500  0.195000  0.050200    0.0    0.0    0.0    0.0 0.000    1.0 /
   1    1  0.000000  0.000000  1.000000   400101   391231   0 1  0    0.0    0.0    0.0    0.0   1 1.000   0 0.000   0 0.000   0 0.000   0 0.000   0 0.000   0 0.000   0 0.000  0 0 
     15 "FtWayne     " 138.00      17 "Sorenson    " 138.00  "1 "  1 "                                " :  1  0.013200  0.043700  0.044400    0.0    0.0    0.0    0.0 0.000    1.0 /
   1    1  0.000000  0.000000  1.000000   400101   391231   0 1  0    0.0    0.0    0.0    0.0   1 1.000   0 0.000   0 0.000   0 0.000   0 0.000   0 0.000   0 0.000   0 0.000  0 0 
     15 "FtWayne     " 138.00      19 "Lincoln     " 138.00  "1 "  1 "                                " :  1  0.012000  0.039400  0.010100    0.0    0.0    0.0    0.0 0.000    1.0 /
   1    1  0.000000  0.000000  1.000000   400101   391231   0 1  0    0.0    0.0    0.0    0.0   1 1.000   0 0.000   0 0.000   0 0.000   0 0.000   0 0.000   0 0.000   0 0.000  0 0 
     15 "FtWayne     " 138.00      33 "Haviland    " 138.00  "1 "  1 "                                " :  1  0.038000  0.124400  0.031940    0.0    0.0    0.0    0.0 0.000    1.0 /
   1    1  0.000000  0.000000  1.000000   400101   391231   0 1  0    0.0    0.0    0.0    0.0   1 1.000   0 0.000   0 0.000   0 0.000   0 0.000   0 0.000   0 0.000   0 0.000  0 0 
     16 "N. E.       " 138.00      17 "Sorenson    " 138.00  "1 "  1 "                                " :  1  0.045400  0.180100  0.046600    0.0    0.0    0.0    0.0 0.000    1.0 /
   1    1  0.000000  0.000000  1.000000   400101   391231   0 1  0    0.0    0.0    0.0    0.0   1 1.000   0 0.000   0 0.000   0 0.000   0 0.000   0 0.000   0 0.000   0 0.000  0 0 
     17 "Sorenson    " 138.00      18 "McKinley    " 138.00  "1 "  1 "                                " :  1  0.012300  0.050500  0.012980    0.0    0.0    0.0    0.0 0.000    1.0 /
   1    1  0.000000  0.000000  1.000000   400101   391231   0 1  0    0.0    0.0    0.0    0.0   1 1.000   0 0.000   0 0.000   0 0.000   0 0.000   0 0.000   0 0.000   0 0.000  0 0 
     17 "Sorenson    " 138.00      31 "DeerCrk     " 138.00  "1 "  1 "                                " :  1  0.047400  0.156300  0.039900    0.0    0.0    0.0    0.0 0.000    1.0 /
   1    1  0.000000  0.000000  1.000000   400101   391231   0 1  0    0.0    0.0    0.0    0.0   1 1.000   0 0.000   0 0.000   0 0.000   0 0.000   0 0.000   0 0.000   0 0.000  0 0 
     17 "Sorenson    " 138.00     113 "Deer Crk    " 138.00  "1 "  1 "                                " :  1  0.009130  0.030100  0.007680    0.0    0.0    0.0    0.0 0.000    1.0 /
   1    1  0.000000  0.000000  1.000000   400101   391231   0 1  0    0.0    0.0    0.0    0.0   1 1.000   0 0.000   0 0.000   0 0.000   0 0.000   0 0.000   0 0.000   0 0.000  0 0 
     18 "McKinley    " 138.00      19 "Lincoln     " 138.00  "1 "  1 "                                " :  1  0.011190  0.049300  0.011420    0.0    0.0    0.0    0.0 0.000    1.0 /
   1    1  0.000000  0.000000  1.000000   400101   391231   0 1  0    0.0    0.0    0.0    0.0   1 1.000   0 0.000   0 0.000   0 0.000   0 0.000   0 0.000   0 0.000   0 0.000  0 0 
     19 "Lincoln     " 138.00      20 "Adams       " 138.00  "1 "  1 "                                " :  1  0.025200  0.117000  0.029800    0.0    0.0    0.0    0.0 0.000    1.0 /
   1    1  0.000000  0.000000  1.000000   400101   391231   0 1  0    0.0    0.0    0.0    0.0   1 1.000   0 0.000   0 0.000   0 0.000   0 0.000   0 0.000   0 0.000   0 0.000  0 0 
     19 "Lincoln     " 138.00      34 "Rockhill    " 138.00  "1 "  1 "                                " :  1  0.075200  0.247000  0.063200    0.0    0.0    0.0    0.0 0.000    1.0 /
   1    1  0.000000  0.000000  1.000000   400101   391231   0 1  0    0.0    0.0    0.0    0.0   1 1.000   0 0.000   0 0.000   0 0.000   0 0.000   0 0.000   0 0.000   0 0.000  0 0 
     20 "Adams       " 138.00      21 "Jay         " 138.00  "1 "  1 "                                " :  1  0.018300  0.084900  0.021600    0.0    0.0    0.0    0.0 0.000    1.0 /
   1    1  0.000000  0.000000  1.000000   400101   391231   0 1  0    0.0    0.0    0.0    0.0   1 1.000   0 0.000   0 0.000   0 0.000   0 0.000   0 0.000   0 0.000   0 0.000  0 0 
     21 "Jay         " 138.00      22 "Randolph    " 138.00  "1 "  1 "                                " :  1  0.020900  0.097000  0.024600    0.0    0.0    0.0    0.0 0.000    1.0 /
   1    1  0.000000  0.000000  1.000000   400101   391231   0 1  0    0.0    0.0    0.0    0.0   1 1.000   0 0.000   0 0.000   0 0.000   0 0.000   0 0.000   0 0.000   0 0.000  0 0 
     22 "Randolph    " 138.00      23 "CollCrnr    " 138.00  "1 "  1 "                                " :  1  0.034200  0.159000  0.040400    0.0    0.0    0.0    0.0 0.000    1.0 /
   1    1  0.000000  0.000000  1.000000   400101   391231   0 1  0    0.0    0.0    0.0    0.0   1 1.000   0 0.000   0 0.000   0 0.000   0 0.000   0 0.000   0 0.000   0 0.000  0 0 
     23 "CollCrnr    " 138.00      24 "Trenton     " 138.00  "1 "  1 "                                " :  1  0.013500  0.049200  0.049800    0.0    0.0    0.0    0.0 0.000    1.0 /
   1    1  0.000000  0.000000  1.000000   400101   391231   0 1  0    0.0    0.0    0.0    0.0   1 1.000   0 0.000   0 0.000   0 0.000   0 0.000   0 0.000   0 0.000   0 0.000  0 0 
     23 "CollCrnr    " 138.00      25 "TannrsCk    " 138.00  "1 "  1 "                                " :  1  0.015600  0.080000  0.086400    0.0    0.0    0.0    0.0 0.000    1.0 /
   1    1  0.000000  0.000000  1.000000   400101   391231   0 1  0    0.0    0.0    0.0    0.0   1 1.000   0 0.000   0 0.000   0 0.000   0 0.000   0 0.000   0 0.000   0 0.000  0 0 
     23 "CollCrnr    " 138.00      32 "Delaware    " 138.00  "1 "  1 "                                " :  1  0.031700  0.115300  0.117300    0.0    0.0    0.0    0.0 0.000    1.0 /
   1    1  0.000000  0.000000  1.000000   400101   391231   0 1  0    0.0    0.0    0.0    0.0   1 1.000   0 0.000   0 0.000   0 0.000   0 0.000   0 0.000   0 0.000   0 0.000  0 0 
     24 "Trenton     " 138.00      70 "Portsmth    " 138.00  "1 "  1 "                                " :  1  0.002210  0.411500  0.101980    0.0    0.0    0.0    0.0 0.000    1.0 /
   1    1  0.000000  0.000000  1.000000   400101   391231   0 1  0    0.0    0.0    0.0    0.0   1 1.000   0 0.000   0 0.000   0 0.000   0 0.000   0 0.000   0 0.000   0 0.000  0 0 
     24 "Trenton     " 138.00      72 "Hillsbro    " 138.00  "1 "  1 "                                " :  1  0.048800  0.196000  0.048800    0.0    0.0    0.0    0.0 0.000    1.0 /
   1    1  0.000000  0.000000  1.000000   400101   391231   0 1  0    0.0    0.0    0.0    0.0   1 1.000   0 0.000   0 0.000   0 0.000   0 0.000   0 0.000   0 0.000   0 0.000  0 0 
     25 "TannrsCk    " 138.00      27 "Madison     " 138.00  "1 "  1 "                                " :  1  0.031800  0.163000  0.176400    0.0    0.0    0.0    0.0 0.000    1.0 /
   1    1  0.000000  0.000000  1.000000   400101   391231   0 1  0    0.0    0.0    0.0    0.0   1 1.000   0 0.000   0 0.000   0 0.000   0 0.000   0 0.000   0 0.000   0 0.000  0 0 
     26 "TannrsCk    " 138.00      30 "Sorenson    " 138.00  "1 "  1 "                                " :  1  0.007990  0.086000  0.908000    0.0    0.0    0.0    0.0 0.000    1.0 /
   1    1  0.000000  0.000000  1.000000   400101   391231   0 1  0    0.0    0.0    0.0    0.0   1 1.000   0 0.000   0 0.000   0 0.000   0 0.000   0 0.000   0 0.000   0 0.000  0 0 
     27 "Madison     " 138.00      28 "Mullin      " 138.00  "1 "  1 "                                " :  1  0.019130  0.085500  0.021600    0.0    0.0    0.0    0.0 0.000    1.0 /
   1    1  0.000000  0.000000  1.000000   400101   391231   0 1  0    0.0    0.0    0.0    0.0   1 1.000   0 0.000   0 0.000   0 0.000   0 0.000   0 0.000   0 0.000   0 0.000  0 0 
     27 "Madison     " 138.00      32 "Delaware    " 138.00  "1 "  1 "                                " :  1  0.022900  0.075500  0.019260    0.0    0.0    0.0    0.0 0.000    1.0 /
   1    1  0.000000  0.000000  1.000000   400101   391231   0 1  0    0.0    0.0    0.0    0.0   1 1.000   0 0.000   0 0.000   0 0.000   0 0.000   0 0.000   0 0.000   0 0.000  0 0 
     27 "Madison     " 138.00     115 "Medford     " 138.00  "1 "  1 "                                " :  1  0.016400  0.074100  0.019720    0.0    0.0    0.0    0.0 0.000    1.0 /
   1    1  0.000000  0.000000  1.000000   400101   391231   0 1  0    0.0    0.0    0.0    0.0   1 1.000   0 0.000   0 0.000   0 0.000   0 0.000   0 0.000   0 0.000   0 0.000  0 0 
     28 "Mullin      " 138.00      29 "Grant       " 138.00  "1 "  1 "                                " :  1  0.023700  0.094300  0.023800    0.0    0.0    0.0    0.0 0.000    1.0 /
   1    1  0.000000  0.000000  1.000000   400101   391231   0 1  0    0.0    0.0    0.0    0.0   1 1.000   0 0.000   0 0.000   0 0.000   0 0.000   0 0.000   0 0.000   0 0.000  0 0 
     29 "Grant       " 138.00      31 "DeerCrk     " 138.00  "1 "  1 "                                " :  1  0.010800  0.033100  0.008300    0.0    0.0    0.0    0.0 0.000    1.0 /
   1    1  0.000000  0.000000  1.000000   400101   391231   0 1  0    0.0    0.0    0.0    0.0   1 1.000   0 0.000   0 0.000   0 0.000   0 0.000   0 0.000   0 0.000   0 0.000  0 0 
     30 "Sorenson    " 138.00      38 "EastLima    " 138.00  "1 "  1 "                                " :  1  0.004640  0.054000  0.422000    0.0    0.0    0.0    0.0 0.000    1.0 /
   1    1  0.000000  0.000000  1.000000   400101   391231   0 1  0    0.0    0.0    0.0    0.0   1 1.000   0 0.000   0 0.000   0 0.000   0 0.000   0 0.000   0 0.000   0 0.000  0 0 
     31 "DeerCrk     " 138.00      32 "Delaware    " 138.00  "1 "  1 "                                " :  1  0.029800  0.098500  0.025100    0.0    0.0    0.0    0.0 0.000    1.0 /
   1    1  0.000000  0.000000  1.000000   400101   391231   0 1  0    0.0    0.0    0.0    0.0   1 1.000   0 0.000   0 0.000   0 0.000   0 0.000   0 0.000   0 0.000   0 0.000  0 0 
     32 "Delaware    " 138.00     113 "Deer Crk    " 138.00  "1 "  1 "                                " :  1  0.061500  0.203000  0.051800    0.0    0.0    0.0    0.0 0.000    1.0 /
   1    1  0.000000  0.000000  1.000000   400101   391231   0 1  0    0.0    0.0    0.0    0.0   1 1.000   0 0.000   0 0.000   0 0.000   0 0.000   0 0.000   0 0.000   0 0.000  0 0 
     32 "Delaware    " 138.00     114 "WMedford    " 138.00  "1 "  1 "                                " :  1  0.013500  0.061200  0.016280    0.0    0.0    0.0    0.0 0.000    1.0 /
   1    1  0.000000  0.000000  1.000000   400101   391231   0 1  0    0.0    0.0    0.0    0.0   1 1.000   0 0.000   0 0.000   0 0.000   0 0.000   0 0.000   0 0.000   0 0.000  0 0 
     33 "Haviland    " 138.00      37 "EastLima    " 138.00  "1 "  1 "                                " :  1  0.041500  0.142000  0.036600    0.0    0.0    0.0    0.0 0.000    1.0 /
   1    1  0.000000  0.000000  1.000000   400101   391231   0 1  0    0.0    0.0    0.0    0.0   1 1.000   0 0.000   0 0.000   0 0.000   0 0.000   0 0.000   0 0.000   0 0.000  0 0 
     34 "Rockhill    " 138.00      36 "Sterling    " 138.00  "1 "  1 "                                " :  1  0.008710  0.026800  0.005680    0.0    0.0    0.0    0.0 0.000    1.0 /
   1    1  0.000000  0.000000  1.000000   400101   391231   0 1  0    0.0    0.0    0.0    0.0   1 1.000   0 0.000   0 0.000   0 0.000   0 0.000   0 0.000   0 0.000   0 0.000  0 0 
     34 "Rockhill    " 138.00      37 "EastLima    " 138.00  "1 "  1 "                                " :  1  0.002560  0.009400  0.009840    0.0    0.0    0.0    0.0 0.000    1.0 /
   1    1  0.000000  0.000000  1.000000   400101   391231   0 1  0    0.0    0.0    0.0    0.0   1 1.000   0 0.000   0 0.000   0 0.000   0 0.000   0 0.000   0 0.000   0 0.000  0 0 
     34 "Rockhill    " 138.00      43 "S.Kenton    " 138.00  "1 "  1 "                                " :  1  0.041300  0.168100  0.042260    0.0    0.0    0.0    0.0 0.000    1.0 /
   1    1  0.000000  0.000000  1.000000   400101   391231   0 1  0    0.0    0.0    0.0    0.0   1 1.000   0 0.000   0 0.000   0 0.000   0 0.000   0 0.000   0 0.000   0 0.000  0 0 
     35 "WestLima    " 138.00      36 "Sterling    " 138.00  "1 "  1 "                                " :  1  0.002240  0.010200  0.002680    0.0    0.0    0.0    0.0 0.000    1.0 /
   1    1  0.000000  0.000000  1.000000   400101   391231   0 1  0    0.0    0.0    0.0    0.0   1 1.000   0 0.000   0 0.000   0 0.000   0 0.000   0 0.000   0 0.000   0 0.000  0 0 
     35 "WestLima    " 138.00      37 "EastLima    " 138.00  "1 "  1 "                                " :  1  0.011000  0.049700  0.013180    0.0    0.0    0.0    0.0 0.000    1.0 /
   1    1  0.000000  0.000000  1.000000   400101   391231   0 1  0    0.0    0.0    0.0    0.0   1 1.000   0 0.000   0 0.000   0 0.000   0 0.000   0 0.000   0 0.000   0 0.000  0 0 
     37 "EastLima    " 138.00      39 "NwLibrty    " 138.00  "1 "  1 "                                " :  1  0.032100  0.106000  0.027000    0.0    0.0    0.0    0.0 0.000    1.0 /
   1    1  0.000000  0.000000  1.000000   400101   391231   0 1  0    0.0    0.0    0.0    0.0   1 1.000   0 0.000   0 0.000   0 0.000   0 0.000   0 0.000   0 0.000   0 0.000  0 0 
     37 "EastLima    " 138.00      40 "West End    " 138.00  "1 "  1 "                                " :  1  0.059300  0.168000  0.042000    0.0    0.0    0.0    0.0 0.000    1.0 /
   1    1  0.000000  0.000000  1.000000   400101   391231   0 1  0    0.0    0.0    0.0    0.0   1 1.000   0 0.000   0 0.000   0 0.000   0 0.000   0 0.000   0 0.000   0 0.000  0 0 
     38 "EastLima    " 138.00      65 "Muskngum    " 138.00  "1 "  1 "                                " :  1  0.009010  0.098600  1.046000    0.0    0.0    0.0    0.0 0.000    1.0 /
   1    1  0.000000  0.000000  1.000000   400101   391231   0 1  0    0.0    0.0    0.0    0.0   1 1.000   0 0.000   0 0.000   0 0.000   0 0.000   0 0.000   0 0.000   0 0.000  0 0 
     39 "NwLibrty    " 138.00      40 "West End    " 138.00  "1 "  1 "                                " :  1  0.018400  0.060500  0.015520    0.0    0.0    0.0    0.0 0.000    1.0 /
   1    1  0.000000  0.000000  1.000000   400101   391231   0 1  0    0.0    0.0    0.0    0.0   1 1.000   0 0.000   0 0.000   0 0.000   0 0.000   0 0.000   0 0.000   0 0.000  0 0 
     40 "West End    " 138.00      41 "S.Tiffin    " 138.00  "1 "  1 "                                " :  1  0.014500  0.048700  0.012220    0.0    0.0    0.0    0.0 0.000    1.0 /
   1    1  0.000000  0.000000  1.000000   400101   391231   0 1  0    0.0    0.0    0.0    0.0   1 1.000   0 0.000   0 0.000   0 0.000   0 0.000   0 0.000   0 0.000   0 0.000  0 0 
     40 "West End    " 138.00      42 "Howard      " 138.00  "1 "  1 "                                " :  1  0.055500  0.183000  0.046600    0.0    0.0    0.0    0.0 0.000    1.0 /
   1    1  0.000000  0.000000  1.000000   400101   391231   0 1  0    0.0    0.0    0.0    0.0   1 1.000   0 0.000   0 0.000   0 0.000   0 0.000   0 0.000   0 0.000   0 0.000  0 0 
     41 "S.Tiffin    " 138.00      42 "Howard      " 138.00  "1 "  1 "                                " :  1  0.041000  0.135000  0.034400    0.0    0.0    0.0    0.0 0.000    1.0 /
   1    1  0.000000  0.000000  1.000000   400101   391231   0 1  0    0.0    0.0    0.0    0.0   1 1.000   0 0.000   0 0.000   0 0.000   0 0.000   0 0.000   0 0.000   0 0.000  0 0 
     42 "Howard      " 138.00      49 "Philo       " 138.00  "1 "  1 "                                " :  1  0.071500  0.323000  0.086000    0.0    0.0    0.0    0.0 0.000    1.0 /
   1    1  0.000000  0.000000  1.000000   400101   391231   0 1  0    0.0    0.0    0.0    0.0   1 1.000   0 0.000   0 0.000   0 0.000   0 0.000   0 0.000   0 0.000   0 0.000  0 0 
     42 "Howard      " 138.00      49 "Philo       " 138.00  "1 "  1 "                                " :  1  0.071500  0.323000  0.086000    0.0    0.0    0.0    0.0 0.000    1.0 /
   1    1  0.000000  0.000000  1.000000   400101   391231   0 1  0    0.0    0.0    0.0    0.0   1 1.000   0 0.000   0 0.000   0 0.000   0 0.000   0 0.000   0 0.000   0 0.000  0 0 
     43 "S.Kenton    " 138.00      44 "WMVernon    " 138.00  "1 "  1 "                                " :  1  0.060800  0.245400  0.060680    0.0    0.0    0.0    0.0 0.000    1.0 /
   1    1  0.000000  0.000000  1.000000   400101   391231   0 1  0    0.0    0.0    0.0    0.0   1 1.000   0 0.000   0 0.000   0 0.000   0 0.000   0 0.000   0 0.000   0 0.000  0 0 
     44 "WMVernon    " 138.00      45 "N.Newark    " 138.00  "1 "  1 "                                " :  1  0.022400  0.090100  0.022400    0.0    0.0    0.0    0.0 0.000    1.0 /
   1    1  0.000000  0.000000  1.000000   400101   391231   0 1  0    0.0    0.0    0.0    0.0   1 1.000   0 0.000   0 0.000   0 0.000   0 0.000   0 0.000   0 0.000   0 0.000  0 0 
     45 "N.Newark    " 138.00      46 "W.Lancst    " 138.00  "1 "  1 "                                " :  1  0.040000  0.135600  0.033200    0.0    0.0    0.0    0.0 0.000    1.0 /
   1    1  0.000000  0.000000  1.000000   400101   391231   0 1  0    0.0    0.0    0.0    0.0   1 1.000   0 0.000   0 0.000   0 0.000   0 0.000   0 0.000   0 0.000   0 0.000  0 0 
     45 "N.Newark    " 138.00      49 "Philo       " 138.00  "1 "  1 "                                " :  1  0.068400  0.186000  0.044400    0.0    0.0    0.0    0.0 0.000    1.0 /
   1    1  0.000000  0.000000  1.000000   400101   391231   0 1  0    0.0    0.0    0.0    0.0   1 1.000   0 0.000   0 0.000   0 0.000   0 0.000   0 0.000   0 0.000   0 0.000  0 0 
     46 "W.Lancst    " 138.00      47 "Crooksvl    " 138.00  "1 "  1 "                                " :  1  0.038000  0.127000  0.031600    0.0    0.0    0.0    0.0 0.000    1.0 /
   1    1  0.000000  0.000000  1.000000   400101   391231   0 1  0    0.0    0.0    0.0    0.0   1 1.000   0 0.000   0 0.000   0 0.000   0 0.000   0 0.000   0 0.000   0 0.000  0 0 
     46 "W.Lancst    " 138.00      48 "Zanesvll    " 138.00  "1 "  1 "                                " :  1  0.060100  0.189000  0.047200    0.0    0.0    0.0    0.0 0.000    1.0 /
   1    1  0.000000  0.000000  1.000000   400101   391231   0 1  0    0.0    0.0    0.0    0.0   1 1.000   0 0.000   0 0.000   0 0.000   0 0.000   0 0.000   0 0.000   0 0.000  0 0 
     47 "Crooksvl    " 138.00      49 "Philo       " 138.00  "1 "  1 "                                " :  1  0.019100  0.062500  0.016040    0.0    0.0    0.0    0.0 0.000    1.0 /
   1    1  0.000000  0.000000  1.000000   400101   391231   0 1  0    0.0    0.0    0.0    0.0   1 1.000   0 0.000   0 0.000   0 0.000   0 0.000   0 0.000   0 0.000   0 0.000  0 0 
     47 "Crooksvl    " 138.00      69 "Sporn       " 138.00  "1 "  1 "                                " :  1  0.084400  0.277800  0.070920    0.0    0.0    0.0    0.0 0.000    1.0 /
   1    1  0.000000  0.000000  1.000000   400101   391231   0 1  0    0.0    0.0    0.0    0.0   1 1.000   0 0.000   0 0.000   0 0.000   0 0.000   0 0.000   0 0.000   0 0.000  0 0 
     48 "Zanesvll    " 138.00      49 "Philo       " 138.00  "1 "  1 "                                " :  1  0.017900  0.050500  0.012580    0.0    0.0    0.0    0.0 0.000    1.0 /
   1    1  0.000000  0.000000  1.000000   400101   391231   0 1  0    0.0    0.0    0.0    0.0   1 1.000   0 0.000   0 0.000   0 0.000   0 0.000   0 0.000   0 0.000   0 0.000  0 0 
     49 "Philo       " 138.00      50 "WCambrdg    " 138.00  "1 "  1 "                                " :  1  0.026700  0.075200  0.018740    0.0    0.0    0.0    0.0 0.000    1.0 /
   1    1  0.000000  0.000000  1.000000   400101   391231   0 1  0    0.0    0.0    0.0    0.0   1 1.000   0 0.000   0 0.000   0 0.000   0 0.000   0 0.000   0 0.000   0 0.000  0 0 
     49 "Philo       " 138.00      51 "Newcmrst    " 138.00  "1 "  1 "                                " :  1  0.048600  0.137000  0.034200    0.0    0.0    0.0    0.0 0.000    1.0 /
   1    1  0.000000  0.000000  1.000000   400101   391231   0 1  0    0.0    0.0    0.0    0.0   1 1.000   0 0.000   0 0.000   0 0.000   0 0.000   0 0.000   0 0.000   0 0.000  0 0 
     49 "Philo       " 138.00      54 "Torrey      " 138.00  "1 "  1 "                                " :  1  0.086900  0.291000  0.073000    0.0    0.0    0.0    0.0 0.000    1.0 /
   1    1  0.000000  0.000000  1.000000   400101   391231   0 1  0    0.0    0.0    0.0    0.0   1 1.000   0 0.000   0 0.000   0 0.000   0 0.000   0 0.000   0 0.000   0 0.000  0 0 
     49 "Philo       " 138.00      54 "Torrey      " 138.00  "1 "  1 "                                " :  1  0.073000  0.289000  0.073800    0.0    0.0    0.0    0.0 0.000    1.0 /
   1    1  0.000000  0.000000  1.000000   400101   391231   0 1  0    0.0    0.0    0.0    0.0   1 1.000   0 0.000   0 0.000   0 0.000   0 0.000   0 0.000   0 0.000   0 0.000  0 0 
     49 "Philo       " 138.00      66 "Muskngum    " 138.00  "1 "  1 "                                " :  1  0.018000  0.091900  0.024800    0.0    0.0    0.0    0.0 0.000    1.0 /
   1    1  0.000000  0.000000  1.000000   400101   391231   0 1  0    0.0    0.0    0.0    0.0   1 1.000   0 0.000   0 0.000   0 0.000   0 0.000   0 0.000   0 0.000   0 0.000  0 0 
     49 "Philo       " 138.00      66 "Muskngum    " 138.00  "1 "  1 "                                " :  1  0.018000  0.091900  0.024800    0.0    0.0    0.0    0.0 0.000    1.0 /
   1    1  0.000000  0.000000  1.000000   400101   391231   0 1  0    0.0    0.0    0.0    0.0   1 1.000   0 0.000   0 0.000   0 0.000   0 0.000   0 0.000   0 0.000   0 0.000  0 0 
     49 "Philo       " 138.00      69 "Sporn       " 138.00  "1 "  1 "                                " :  1  0.098500  0.324000  0.082800    0.0    0.0    0.0    0.0 0.000    1.0 /
   1    1  0.000000  0.000000  1.000000   400101   391231   0 1  0    0.0    0.0    0.0    0.0   1 1.000   0 0.000   0 0.000   0 0.000   0 0.000   0 0.000   0 0.000   0 0.000  0 0 
     50 "WCambrdg    " 138.00      57 "WNwPhil1    " 138.00  "1 "  1 "                                " :  1  0.047400  0.134000  0.033200    0.0    0.0    0.0    0.0 0.000    1.0 /
   1    1  0.000000  0.000000  1.000000   400101   391231   0 1  0    0.0    0.0    0.0    0.0   1 1.000   0 0.000   0 0.000   0 0.000   0 0.000   0 0.000   0 0.000   0 0.000  0 0 
     51 "Newcmrst    " 138.00      52 "SCoshoct    " 138.00  "1 "  1 "                                " :  1  0.020300  0.058800  0.013960    0.0    0.0    0.0    0.0 0.000    1.0 /
   1    1  0.000000  0.000000  1.000000   400101   391231   0 1  0    0.0    0.0    0.0    0.0   1 1.000   0 0.000   0 0.000   0 0.000   0 0.000   0 0.000   0 0.000   0 0.000  0 0 
     51 "Newcmrst    " 138.00      58 "WNwPhil2    " 138.00  "1 "  1 "                                " :  1  0.025500  0.071900  0.017880    0.0    0.0    0.0    0.0 0.000    1.0 /
   1    1  0.000000  0.000000  1.000000   400101   391231   0 1  0    0.0    0.0    0.0    0.0   1 1.000   0 0.000   0 0.000   0 0.000   0 0.000   0 0.000   0 0.000   0 0.000  0 0 
     52 "SCoshoct    " 138.00      53 "Wooster     " 138.00  "1 "  1 "                                " :  1  0.040500  0.163500  0.040580    0.0    0.0    0.0    0.0 0.000    1.0 /
   1    1  0.000000  0.000000  1.000000   400101   391231   0 1  0    0.0    0.0    0.0    0.0   1 1.000   0 0.000   0 0.000   0 0.000   0 0.000   0 0.000   0 0.000   0 0.000  0 0 
     53 "Wooster     " 138.00      54 "Torrey      " 138.00  "1 "  1 "                                " :  1  0.026300  0.122000  0.031000    0.0    0.0    0.0    0.0 0.000    1.0 /
   1    1  0.000000  0.000000  1.000000   400101   391231   0 1  0    0.0    0.0    0.0    0.0   1 1.000   0 0.000   0 0.000   0 0.000   0 0.000   0 0.000   0 0.000   0 0.000  0 0 
     54 "Torrey      " 138.00      55 "Wagenhls    " 138.00  "1 "  1 "                                " :  1  0.016900  0.070700  0.020200    0.0    0.0    0.0    0.0 0.000    1.0 /
   1    1  0.000000  0.000000  1.000000   400101   391231   0 1  0    0.0    0.0    0.0    0.0   1 1.000   0 0.000   0 0.000   0 0.000   0 0.000   0 0.000   0 0.000   0 0.000  0 0 
     54 "Torrey      " 138.00      56 "Sunnysde    " 138.00  "1 "  1 "                                " :  1  0.002750  0.009550  0.007320    0.0    0.0    0.0    0.0 0.000    1.0 /
   1    1  0.000000  0.000000  1.000000   400101   391231   0 1  0    0.0    0.0    0.0    0.0   1 1.000   0 0.000   0 0.000   0 0.000   0 0.000   0 0.000   0 0.000   0 0.000  0 0 
     54 "Torrey      " 138.00      59 "Tidd        " 138.00  "1 "  1 "                                " :  1  0.050300  0.229300  0.059800    0.0    0.0    0.0    0.0 0.000    1.0 /
   1    1  0.000000  0.000000  1.000000   400101   391231   0 1  0    0.0    0.0    0.0    0.0   1 1.000   0 0.000   0 0.000   0 0.000   0 0.000   0 0.000   0 0.000   0 0.000  0 0 
     55 "Wagenhls    " 138.00      56 "Sunnysde    " 138.00  "1 "  1 "                                " :  1  0.004880  0.015100  0.003740    0.0    0.0    0.0    0.0 0.000    1.0 /
   1    1  0.000000  0.000000  1.000000   400101   391231   0 1  0    0.0    0.0    0.0    0.0   1 1.000   0 0.000   0 0.000   0 0.000   0 0.000   0 0.000   0 0.000   0 0.000  0 0 
     55 "Wagenhls    " 138.00      59 "Tidd        " 138.00  "1 "  1 "                                " :  1  0.047390  0.215800  0.056460    0.0    0.0    0.0    0.0 0.000    1.0 /
   1    1  0.000000  0.000000  1.000000   400101   391231   0 1  0    0.0    0.0    0.0    0.0   1 1.000   0 0.000   0 0.000   0 0.000   0 0.000   0 0.000   0 0.000   0 0.000  0 0 
     56 "Sunnysde    " 138.00      57 "WNwPhil1    " 138.00  "1 "  1 "                                " :  1  0.034300  0.096600  0.024200    0.0    0.0    0.0    0.0 0.000    1.0 /
   1    1  0.000000  0.000000  1.000000   400101   391231   0 1  0    0.0    0.0    0.0    0.0   1 1.000   0 0.000   0 0.000   0 0.000   0 0.000   0 0.000   0 0.000   0 0.000  0 0 
     56 "Sunnysde    " 138.00      58 "WNwPhil2    " 138.00  "1 "  1 "                                " :  1  0.034300  0.096600  0.024200    0.0    0.0    0.0    0.0 0.000    1.0 /
   1    1  0.000000  0.000000  1.000000   400101   391231   0 1  0    0.0    0.0    0.0    0.0   1 1.000   0 0.000   0 0.000   0 0.000   0 0.000   0 0.000   0 0.000   0 0.000  0 0 
     56 "Sunnysde    " 138.00      59 "Tidd        " 138.00  "1 "  1 "                                " :  1  0.080300  0.239000  0.053600    0.0    0.0    0.0    0.0 0.000    1.0 /
   1    1  0.000000  0.000000  1.000000   400101   391231   0 1  0    0.0    0.0    0.0    0.0   1 1.000   0 0.000   0 0.000   0 0.000   0 0.000   0 0.000   0 0.000   0 0.000  0 0 
     56 "Sunnysde    " 138.00      59 "Tidd        " 138.00  "1 "  1 "                                " :  1  0.082500  0.251000  0.056900    0.0    0.0    0.0    0.0 0.000    1.0 /
   1    1  0.000000  0.000000  1.000000   400101   391231   0 1  0    0.0    0.0    0.0    0.0   1 1.000   0 0.000   0 0.000   0 0.000   0 0.000   0 0.000   0 0.000   0 0.000  0 0 
     59 "Tidd        " 138.00      60 "SWKammer    " 138.00  "1 "  1 "                                " :  1  0.031700  0.145000  0.037600    0.0    0.0    0.0    0.0 0.000    1.0 /
   1    1  0.000000  0.000000  1.000000   400101   391231   0 1  0    0.0    0.0    0.0    0.0   1 1.000   0 0.000   0 0.000   0 0.000   0 0.000   0 0.000   0 0.000   0 0.000  0 0 
     59 "Tidd        " 138.00      61 "W.Kammer    " 138.00  "1 "  1 "                                " :  1  0.032800  0.150000  0.038800    0.0    0.0    0.0    0.0 0.000    1.0 /
   1    1  0.000000  0.000000  1.000000   400101   391231   0 1  0    0.0    0.0    0.0    0.0   1 1.000   0 0.000   0 0.000   0 0.000   0 0.000   0 0.000   0 0.000   0 0.000  0 0 
     60 "SWKammer    " 138.00      61 "W.Kammer    " 138.00  "1 "  1 "                                " :  1  0.002640  0.013500  0.014560    0.0    0.0    0.0    0.0 0.000    1.0 /
   1    1  0.000000  0.000000  1.000000   400101   391231   0 1  0    0.0    0.0    0.0    0.0   1 1.000   0 0.000   0 0.000   0 0.000   0 0.000   0 0.000   0 0.000   0 0.000  0 0 
     60 "SWKammer    " 138.00      62 "Natrium     " 138.00  "1 "  1 "                                " :  1  0.012300  0.056100  0.014680    0.0    0.0    0.0    0.0 0.000    1.0 /
   1    1  0.000000  0.000000  1.000000   400101   391231   0 1  0    0.0    0.0    0.0    0.0   1 1.000   0 0.000   0 0.000   0 0.000   0 0.000   0 0.000   0 0.000   0 0.000  0 0 
     61 "W.Kammer    " 138.00      62 "Natrium     " 138.00  "1 "  1 "                                " :  1  0.008240  0.037600  0.009800    0.0    0.0    0.0    0.0 0.000    1.0 /
   1    1  0.000000  0.000000  1.000000   400101   391231   0 1  0    0.0    0.0    0.0    0.0   1 1.000   0 0.000   0 0.000   0 0.000   0 0.000   0 0.000   0 0.000   0 0.000  0 0 
     62 "Natrium     " 138.00      66 "Muskngum    " 138.00  "1 "  1 "                                " :  1  0.048200  0.218000  0.057800    0.0    0.0    0.0    0.0 0.000    1.0 /
   1    1  0.000000  0.000000  1.000000   400101   391231   0 1  0    0.0    0.0    0.0    0.0   1 1.000   0 0.000   0 0.000   0 0.000   0 0.000   0 0.000   0 0.000   0 0.000  0 0 
     62 "Natrium     " 138.00      67 "Summerfl    " 138.00  "1 "  1 "                                " :  1  0.025800  0.117000  0.031000    0.0    0.0    0.0    0.0 0.000    1.0 /
   1    1  0.000000  0.000000  1.000000   400101   391231   0 1  0    0.0    0.0    0.0    0.0   1 1.000   0 0.000   0 0.000   0 0.000   0 0.000   0 0.000   0 0.000   0 0.000  0 0 
     63 "Tidd        " 138.00      64 "Kammer      " 138.00  "1 "  1 "                                " :  1  0.001720  0.020000  0.216000    0.0    0.0    0.0    0.0 0.000    1.0 /
   1    1  0.000000  0.000000  1.000000   400101   391231   0 1  0    0.0    0.0    0.0    0.0   1 1.000   0 0.000   0 0.000   0 0.000   0 0.000   0 0.000   0 0.000   0 0.000  0 0 
     64 "Kammer      " 138.00      65 "Muskngum    " 138.00  "1 "  1 "                                " :  1  0.002690  0.030200  0.380000    0.0    0.0    0.0    0.0 0.000    1.0 /
   1    1  0.000000  0.000000  1.000000   400101   391231   0 1  0    0.0    0.0    0.0    0.0   1 1.000   0 0.000   0 0.000   0 0.000   0 0.000   0 0.000   0 0.000   0 0.000  0 0 
     65 "Muskngum    " 138.00      68 "Sporn       " 138.00  "1 "  1 "                                " :  1  0.001380  0.016000  0.638000    0.0    0.0    0.0    0.0 0.000    1.0 /
   1    1  0.000000  0.000000  1.000000   400101   391231   0 1  0    0.0    0.0    0.0    0.0   1 1.000   0 0.000   0 0.000   0 0.000   0 0.000   0 0.000   0 0.000   0 0.000  0 0 
     66 "Muskngum    " 138.00      67 "Summerfl    " 138.00  "1 "  1 "                                " :  1  0.022400  0.101500  0.026820    0.0    0.0    0.0    0.0 0.000    1.0 /
   1    1  0.000000  0.000000  1.000000   400101   391231   0 1  0    0.0    0.0    0.0    0.0   1 1.000   0 0.000   0 0.000   0 0.000   0 0.000   0 0.000   0 0.000   0 0.000  0 0 
     68 "Sporn       " 138.00      81 "Kanawha     " 138.00  "1 "  1 "                                " :  1  0.001750  0.020200  0.808000    0.0    0.0    0.0    0.0 0.000    1.0 /
   1    1  0.000000  0.000000  1.000000   400101   391231   0 1  0    0.0    0.0    0.0    0.0   1 1.000   0 0.000   0 0.000   0 0.000   0 0.000   0 0.000   0 0.000   0 0.000  0 0 
     68 "Sporn       " 138.00     116 "KygerCrk    " 138.00  "1 "  1 "                                " :  1  0.000340  0.004050  0.164000    0.0    0.0    0.0    0.0 0.000    1.0 /
   1    1  0.000000  0.000000  1.000000   400101   391231   0 1  0    0.0    0.0    0.0    0.0   1 1.000   0 0.000   0 0.000   0 0.000   0 0.000   0 0.000   0 0.000   0 0.000  0 0 
     69 "Sporn       " 138.00      70 "Portsmth    " 138.00  "1 "  1 "                                " :  1  0.030000  0.127000  0.122000    0.0    0.0    0.0    0.0 0.000    1.0 /
   1    1  0.000000  0.000000  1.000000   400101   391231   0 1  0    0.0    0.0    0.0    0.0   1 1.000   0 0.000   0 0.000   0 0.000   0 0.000   0 0.000   0 0.000   0 0.000  0 0 
     69 "Sporn       " 138.00      75 "SthPoint    " 138.00  "1 "  1 "                                " :  1  0.040500  0.122000  0.124000    0.0    0.0    0.0    0.0 0.000    1.0 /
   1    1  0.000000  0.000000  1.000000   400101   391231   0 1  0    0.0    0.0    0.0    0.0   1 1.000   0 0.000   0 0.000   0 0.000   0 0.000   0 0.000   0 0.000   0 0.000  0 0 
     69 "Sporn       " 138.00      77 "Turner      " 138.00  "1 "  1 "                                " :  1  0.030900  0.101000  0.103800    0.0    0.0    0.0    0.0 0.000    1.0 /
   1    1  0.000000  0.000000  1.000000   400101   391231   0 1  0    0.0    0.0    0.0    0.0   1 1.000   0 0.000   0 0.000   0 0.000   0 0.000   0 0.000   0 0.000   0 0.000  0 0 
     70 "Portsmth    " 138.00      71 "NPortsmt    " 138.00  "1 "  1 "                                " :  1  0.008820  0.035500  0.008780    0.0    0.0    0.0    0.0 0.000    1.0 /
   1    1  0.000000  0.000000  1.000000   400101   391231   0 1  0    0.0    0.0    0.0    0.0   1 1.000   0 0.000   0 0.000   0 0.000   0 0.000   0 0.000   0 0.000   0 0.000  0 0 
     70 "Portsmth    " 138.00      74 "Bellefnt    " 138.00  "1 "  1 "                                " :  1  0.040100  0.132300  0.033680    0.0    0.0    0.0    0.0 0.000    1.0 /
   1    1  0.000000  0.000000  1.000000   400101   391231   0 1  0    0.0    0.0    0.0    0.0   1 1.000   0 0.000   0 0.000   0 0.000   0 0.000   0 0.000   0 0.000   0 0.000  0 0 
     70 "Portsmth    " 138.00      75 "SthPoint    " 138.00  "1 "  1 "                                " :  1  0.042800  0.141000  0.036000    0.0    0.0    0.0    0.0 0.000    1.0 /
   1    1  0.000000  0.000000  1.000000   400101   391231   0 1  0    0.0    0.0    0.0    0.0   1 1.000   0 0.000   0 0.000   0 0.000   0 0.000   0 0.000   0 0.000   0 0.000  0 0 
     71 "NPortsmt    " 138.00      72 "Hillsbro    " 138.00  "1 "  1 "                                " :  1  0.044600  0.180000  0.044440    0.0    0.0    0.0    0.0 0.000    1.0 /
   1    1  0.000000  0.000000  1.000000   400101   391231   0 1  0    0.0    0.0    0.0    0.0   1 1.000   0 0.000   0 0.000   0 0.000   0 0.000   0 0.000   0 0.000   0 0.000  0 0 
     71 "NPortsmt    " 138.00      73 "Sargents    " 138.00  "1 "  1 "                                " :  1  0.008660  0.045400  0.011780    0.0    0.0    0.0    0.0 0.000    1.0 /
   1    1  0.000000  0.000000  1.000000   400101   391231   0 1  0    0.0    0.0    0.0    0.0   1 1.000   0 0.000   0 0.000   0 0.000   0 0.000   0 0.000   0 0.000   0 0.000  0 0 
     74 "Bellefnt    " 138.00      75 "SthPoint    " 138.00  "1 "  1 "                                " :  1  0.012300  0.040600  0.010340    0.0    0.0    0.0    0.0 0.000    1.0 /
   1    1  0.000000  0.000000  1.000000   400101   391231   0 1  0    0.0    0.0    0.0    0.0   1 1.000   0 0.000   0 0.000   0 0.000   0 0.000   0 0.000   0 0.000   0 0.000  0 0 
     75 "SthPoint    " 138.00      77 "Turner      " 138.00  "1 "  1 "                                " :  1  0.060100  0.199900  0.049780    0.0    0.0    0.0    0.0 0.000    1.0 /
   1    1  0.000000  0.000000  1.000000   400101   391231   0 1  0    0.0    0.0    0.0    0.0   1 1.000   0 0.000   0 0.000   0 0.000   0 0.000   0 0.000   0 0.000   0 0.000  0 0 
     75 "SthPoint    " 138.00     118 "WHuntngd    " 138.00  "1 "  1 "                                " :  1  0.014500  0.048100  0.011980    0.0    0.0    0.0    0.0 0.000    1.0 /
   1    1  0.000000  0.000000  1.000000   400101   391231   0 1  0    0.0    0.0    0.0    0.0   1 1.000   0 0.000   0 0.000   0 0.000   0 0.000   0 0.000   0 0.000   0 0.000  0 0 
     76 "Darrah      " 138.00      77 "Turner      " 138.00  "1 "  1 "                                " :  1  0.044400  0.148000  0.036800    0.0    0.0    0.0    0.0 0.000    1.0 /
   1    1  0.000000  0.000000  1.000000   400101   391231   0 1  0    0.0    0.0    0.0    0.0   1 1.000   0 0.000   0 0.000   0 0.000   0 0.000   0 0.000   0 0.000   0 0.000  0 0 
     76 "Darrah      " 138.00     118 "WHuntngd    " 138.00  "1 "  1 "                                " :  1  0.016400  0.054400  0.013560    0.0    0.0    0.0    0.0 0.000    1.0 /
   1    1  0.000000  0.000000  1.000000   400101   391231   0 1  0    0.0    0.0    0.0    0.0   1 1.000   0 0.000   0 0.000   0 0.000   0 0.000   0 0.000   0 0.000   0 0.000  0 0 
     77 "Turner      " 138.00      78 "Chemical    " 138.00  "1 "  1 "                                " :  1  0.003760  0.012400  0.012640    0.0    0.0    0.0    0.0 0.000    1.0 /
   1    1  0.000000  0.000000  1.000000   400101   391231   0 1  0    0.0    0.0    0.0    0.0   1 1.000   0 0.000   0 0.000   0 0.000   0 0.000   0 0.000   0 0.000   0 0.000  0 0 
     77 "Turner      " 138.00      80 "CabinCrk    " 138.00  "1 "  1 "                                " :  1  0.029400  0.105000  0.022800    0.0    0.0    0.0    0.0 0.000    1.0 /
   1    1  0.000000  0.000000  1.000000   400101   391231   0 1  0    0.0    0.0    0.0    0.0   1 1.000   0 0.000   0 0.000   0 0.000   0 0.000   0 0.000   0 0.000   0 0.000  0 0 
     77 "Turner      " 138.00      80 "CabinCrk    " 138.00  "1 "  1 "                                " :  1  0.017000  0.048500  0.047200    0.0    0.0    0.0    0.0 0.000    1.0 /
   1    1  0.000000  0.000000  1.000000   400101   391231   0 1  0    0.0    0.0    0.0    0.0   1 1.000   0 0.000   0 0.000   0 0.000   0 0.000   0 0.000   0 0.000   0 0.000  0 0 
     77 "Turner      " 138.00      82 "Logan       " 138.00  "1 "  1 "                                " :  1  0.029800  0.085300  0.081740    0.0    0.0    0.0    0.0 0.000    1.0 /
   1    1  0.000000  0.000000  1.000000   400101   391231   0 1  0    0.0    0.0    0.0    0.0   1 1.000   0 0.000   0 0.000   0 0.000   0 0.000   0 0.000   0 0.000   0 0.000  0 0 
     78 "Chemical    " 138.00      79 "CapitlHl    " 138.00  "1 "  1 "                                " :  1  0.005460  0.024400  0.006480    0.0    0.0    0.0    0.0 0.000    1.0 /
   1    1  0.000000  0.000000  1.000000   400101   391231   0 1  0    0.0    0.0    0.0    0.0   1 1.000   0 0.000   0 0.000   0 0.000   0 0.000   0 0.000   0 0.000   0 0.000  0 0 
     79 "CapitlHl    " 138.00      80 "CabinCrk    " 138.00  "1 "  1 "                                " :  1  0.015600  0.070400  0.018700    0.0    0.0    0.0    0.0 0.000    1.0 /
   1    1  0.000000  0.000000  1.000000   400101   391231   0 1  0    0.0    0.0    0.0    0.0   1 1.000   0 0.000   0 0.000   0 0.000   0 0.000   0 0.000   0 0.000   0 0.000  0 0 
     80 "CabinCrk    " 138.00      96 "Baileysv    " 138.00  "1 "  1 "                                " :  1  0.035600  0.182000  0.049400    0.0    0.0    0.0    0.0 0.000    1.0 /
   1    1  0.000000  0.000000  1.000000   400101   391231   0 1  0    0.0    0.0    0.0    0.0   1 1.000   0 0.000   0 0.000   0 0.000   0 0.000   0 0.000   0 0.000   0 0.000  0 0 
     80 "CabinCrk    " 138.00      97 "Sundial     " 138.00  "1 "  1 "                                " :  1  0.018300  0.093400  0.025400    0.0    0.0    0.0    0.0 0.000    1.0 /
   1    1  0.000000  0.000000  1.000000   400101   391231   0 1  0    0.0    0.0    0.0    0.0   1 1.000   0 0.000   0 0.000   0 0.000   0 0.000   0 0.000   0 0.000   0 0.000  0 0 
     80 "CabinCrk    " 138.00      98 "Bradley     " 138.00  "1 "  1 "                                " :  1  0.023800  0.108000  0.028600    0.0    0.0    0.0    0.0 0.000    1.0 /
   1    1  0.000000  0.000000  1.000000   400101   391231   0 1  0    0.0    0.0    0.0    0.0   1 1.000   0 0.000   0 0.000   0 0.000   0 0.000   0 0.000   0 0.000   0 0.000  0 0 
     80 "CabinCrk    " 138.00      99 "Hinton      " 138.00  "1 "  1 "                                " :  1  0.045400  0.206000  0.054600    0.0    0.0    0.0    0.0 0.000    1.0 /
   1    1  0.000000  0.000000  1.000000   400101   391231   0 1  0    0.0    0.0    0.0    0.0   1 1.000   0 0.000   0 0.000   0 0.000   0 0.000   0 0.000   0 0.000   0 0.000  0 0 
     82 "Logan       " 138.00      83 "Sprigg      " 138.00  "1 "  1 "                                " :  1  0.011200  0.036650  0.037960    0.0    0.0    0.0    0.0 0.000    1.0 /
   1    1  0.000000  0.000000  1.000000   400101   391231   0 1  0    0.0    0.0    0.0    0.0   1 1.000   0 0.000   0 0.000   0 0.000   0 0.000   0 0.000   0 0.000   0 0.000  0 0 
     82 "Logan       " 138.00      96 "Baileysv    " 138.00  "1 "  1 "                                " :  1  0.016200  0.053000  0.054400    0.0    0.0    0.0    0.0 0.000    1.0 /
   1    1  0.000000  0.000000  1.000000   400101   391231   0 1  0    0.0    0.0    0.0    0.0   1 1.000   0 0.000   0 0.000   0 0.000   0 0.000   0 0.000   0 0.000   0 0.000  0 0 
     83 "Sprigg      " 138.00      84 "BetsyLne    " 138.00  "1 "  1 "                                " :  1  0.062500  0.132000  0.025800    0.0    0.0    0.0    0.0 0.000    1.0 /
   1    1  0.000000  0.000000  1.000000   400101   391231   0 1  0    0.0    0.0    0.0    0.0   1 1.000   0 0.000   0 0.000   0 0.000   0 0.000   0 0.000   0 0.000   0 0.000  0 0 
     83 "Sprigg      " 138.00      85 "BeaverCk    " 138.00  "1 "  1 "                                " :  1  0.043000  0.148000  0.034800    0.0    0.0    0.0    0.0 0.000    1.0 /
   1    1  0.000000  0.000000  1.000000   400101   391231   0 1  0    0.0    0.0    0.0    0.0   1 1.000   0 0.000   0 0.000   0 0.000   0 0.000   0 0.000   0 0.000   0 0.000  0 0 
     84 "BetsyLne    " 138.00      85 "BeaverCk    " 138.00  "1 "  1 "                                " :  1  0.030200  0.064100  0.012340    0.0    0.0    0.0    0.0 0.000    1.0 /
   1    1  0.000000  0.000000  1.000000   400101   391231   0 1  0    0.0    0.0    0.0    0.0   1 1.000   0 0.000   0 0.000   0 0.000   0 0.000   0 0.000   0 0.000   0 0.000  0 0 
     85 "BeaverCk    " 138.00      86 "Hazard      " 138.00  "1 "  1 "                                " :  1  0.035000  0.123000  0.027600    0.0    0.0    0.0    0.0 0.000    1.0 /
   1    1  0.000000  0.000000  1.000000   400101   391231   0 1  0    0.0    0.0    0.0    0.0   1 1.000   0 0.000   0 0.000   0 0.000   0 0.000   0 0.000   0 0.000   0 0.000  0 0 
     85 "BeaverCk    " 138.00      88 "Fremont     " 138.00  "1 "  1 "                                " :  1  0.020000  0.102000  0.027600    0.0    0.0    0.0    0.0 0.000    1.0 /
   1    1  0.000000  0.000000  1.000000   400101   391231   0 1  0    0.0    0.0    0.0    0.0   1 1.000   0 0.000   0 0.000   0 0.000   0 0.000   0 0.000   0 0.000   0 0.000  0 0 
     85 "BeaverCk    " 138.00      89 "ClinchRv    " 138.00  "1 "  1 "                                " :  1  0.023900  0.173000  0.047000    0.0    0.0    0.0    0.0 0.000    1.0 /
   1    1  0.000000  0.000000  1.000000   400101   391231   0 1  0    0.0    0.0    0.0    0.0   1 1.000   0 0.000   0 0.000   0 0.000   0 0.000   0 0.000   0 0.000   0 0.000  0 0 
     86 "Hazard      " 138.00      87 "Pinevlle    " 138.00  "1 "  1 "                                " :  1  0.028280  0.207400  0.044500    0.0    0.0    0.0    0.0 0.000    1.0 /
   1    1  0.000000  0.000000  1.000000   400101   391231   0 1  0    0.0    0.0    0.0    0.0   1 1.000   0 0.000   0 0.000   0 0.000   0 0.000   0 0.000   0 0.000   0 0.000  0 0 
     88 "Fremont     " 138.00      89 "ClinchRv    " 138.00  "1 "  1 "                                " :  1  0.013900  0.071200  0.019340    0.0    0.0    0.0    0.0 0.000    1.0 /
   1    1  0.000000  0.000000  1.000000   400101   391231   0 1  0    0.0    0.0    0.0    0.0   1 1.000   0 0.000   0 0.000   0 0.000   0 0.000   0 0.000   0 0.000   0 0.000  0 0 
     89 "ClinchRv    " 138.00      90 "Holston     " 138.00  "1 "  1 "                                " :  1  0.023800  0.099700  0.106000    0.0    0.0    0.0    0.0 0.000    1.0 /
   1    1  0.000000  0.000000  1.000000   400101   391231   0 1  0    0.0    0.0    0.0    0.0   1 1.000   0 0.000   0 0.000   0 0.000   0 0.000   0 0.000   0 0.000   0 0.000  0 0 
     89 "ClinchRv    " 138.00      90 "Holston     " 138.00  "1 "  1 "                                " :  1  0.051800  0.188000  0.052800    0.0    0.0    0.0    0.0 0.000    1.0 /
   1    1  0.000000  0.000000  1.000000   400101   391231   0 1  0    0.0    0.0    0.0    0.0   1 1.000   0 0.000   0 0.000   0 0.000   0 0.000   0 0.000   0 0.000   0 0.000  0 0 
     89 "ClinchRv    " 138.00      92 "Saltvlle    " 138.00  "1 "  1 "                                " :  1  0.039300  0.158100  0.041400    0.0    0.0    0.0    0.0 0.000    1.0 /
   1    1  0.000000  0.000000  1.000000   400101   391231   0 1  0    0.0    0.0    0.0    0.0   1 1.000   0 0.000   0 0.000   0 0.000   0 0.000   0 0.000   0 0.000   0 0.000  0 0 
     89 "ClinchRv    " 138.00      92 "Saltvlle    " 138.00  "1 "  1 "                                " :  1  0.009900  0.050500  0.054800    0.0    0.0    0.0    0.0 0.000    1.0 /
   1    1  0.000000  0.000000  1.000000   400101   391231   0 1  0    0.0    0.0    0.0    0.0   1 1.000   0 0.000   0 0.000   0 0.000   0 0.000   0 0.000   0 0.000   0 0.000  0 0 
     90 "Holston     " 138.00      91 "HolstonT    " 138.00  "1 "  1 "                                " :  1  0.025400  0.083600  0.021400    0.0    0.0    0.0    0.0 0.000    1.0 /
   1    1  0.000000  0.000000  1.000000   400101   391231   0 1  0    0.0    0.0    0.0    0.0   1 1.000   0 0.000   0 0.000   0 0.000   0 0.000   0 0.000   0 0.000   0 0.000  0 0 
     91 "HolstonT    " 138.00      92 "Saltvlle    " 138.00  "1 "  1 "                                " :  1  0.038700  0.127200  0.032680    0.0    0.0    0.0    0.0 0.000    1.0 /
   1    1  0.000000  0.000000  1.000000   400101   391231   0 1  0    0.0    0.0    0.0    0.0   1 1.000   0 0.000   0 0.000   0 0.000   0 0.000   0 0.000   0 0.000   0 0.000  0 0 
     92 "Saltvlle    " 138.00      93 "Tazewell    " 138.00  "1 "  1 "                                " :  1  0.025800  0.084800  0.021800    0.0    0.0    0.0    0.0 0.000    1.0 /
   1    1  0.000000  0.000000  1.000000   400101   391231   0 1  0    0.0    0.0    0.0    0.0   1 1.000   0 0.000   0 0.000   0 0.000   0 0.000   0 0.000   0 0.000   0 0.000  0 0 
     92 "Saltvlle    " 138.00      94 "Switchbk    " 138.00  "1 "  1 "                                " :  1  0.048100  0.158000  0.040600    0.0    0.0    0.0    0.0 0.000    1.0 /
   1    1  0.000000  0.000000  1.000000   400101   391231   0 1  0    0.0    0.0    0.0    0.0   1 1.000   0 0.000   0 0.000   0 0.000   0 0.000   0 0.000   0 0.000   0 0.000  0 0 
     92 "Saltvlle    " 138.00     100 "Glen Lyn    " 138.00  "1 "  1 "                                " :  1  0.064800  0.295000  0.047200    0.0    0.0    0.0    0.0 0.000    1.0 /
   1    1  0.000000  0.000000  1.000000   400101   391231   0 1  0    0.0    0.0    0.0    0.0   1 1.000   0 0.000   0 0.000   0 0.000   0 0.000   0 0.000   0 0.000   0 0.000  0 0 
     92 "Saltvlle    " 138.00     102 "Smythe      " 138.00  "1 "  1 "                                " :  1  0.012300  0.055900  0.014640    0.0    0.0    0.0    0.0 0.000    1.0 /
   1    1  0.000000  0.000000  1.000000   400101   391231   0 1  0    0.0    0.0    0.0    0.0   1 1.000   0 0.000   0 0.000   0 0.000   0 0.000   0 0.000   0 0.000   0 0.000  0 0 
     93 "Tazewell    " 138.00      94 "Switchbk    " 138.00  "1 "  1 "                                " :  1  0.022300  0.073200  0.018760    0.0    0.0    0.0    0.0 0.000    1.0 /
   1    1  0.000000  0.000000  1.000000   400101   391231   0 1  0    0.0    0.0    0.0    0.0   1 1.000   0 0.000   0 0.000   0 0.000   0 0.000   0 0.000   0 0.000   0 0.000  0 0 
     94 "Switchbk    " 138.00      95 "Caldwell    " 138.00  "1 "  1 "                                " :  1  0.013200  0.043400  0.011100    0.0    0.0    0.0    0.0 0.000    1.0 /
   1    1  0.000000  0.000000  1.000000   400101   391231   0 1  0    0.0    0.0    0.0    0.0   1 1.000   0 0.000   0 0.000   0 0.000   0 0.000   0 0.000   0 0.000   0 0.000  0 0 
     94 "Switchbk    " 138.00      96 "Baileysv    " 138.00  "1 "  1 "                                " :  1  0.026900  0.086900  0.023000    0.0    0.0    0.0    0.0 0.000    1.0 /
   1    1  0.000000  0.000000  1.000000   400101   391231   0 1  0    0.0    0.0    0.0    0.0   1 1.000   0 0.000   0 0.000   0 0.000   0 0.000   0 0.000   0 0.000   0 0.000  0 0 
     94 "Switchbk    " 138.00     100 "Glen Lyn    " 138.00  "1 "  1 "                                " :  1  0.017800  0.058000  0.060400    0.0    0.0    0.0    0.0 0.000    1.0 /
   1    1  0.000000  0.000000  1.000000   400101   391231   0 1  0    0.0    0.0    0.0    0.0   1 1.000   0 0.000   0 0.000   0 0.000   0 0.000   0 0.000   0 0.000   0 0.000  0 0 
     95 "Caldwell    " 138.00      96 "Baileysv    " 138.00  "1 "  1 "                                " :  1  0.017100  0.054700  0.014740    0.0    0.0    0.0    0.0 0.000    1.0 /
   1    1  0.000000  0.000000  1.000000   400101   391231   0 1  0    0.0    0.0    0.0    0.0   1 1.000   0 0.000   0 0.000   0 0.000   0 0.000   0 0.000   0 0.000   0 0.000  0 0 
     96 "Baileysv    " 138.00      97 "Sundial     " 138.00  "1 "  1 "                                " :  1  0.017300  0.088500  0.024000    0.0    0.0    0.0    0.0 0.000    1.0 /
   1    1  0.000000  0.000000  1.000000   400101   391231   0 1  0    0.0    0.0    0.0    0.0   1 1.000   0 0.000   0 0.000   0 0.000   0 0.000   0 0.000   0 0.000   0 0.000  0 0 
     98 "Bradley     " 138.00     100 "Glen Lyn    " 138.00  "1 "  1 "                                " :  1  0.039700  0.179000  0.047600    0.0    0.0    0.0    0.0 0.000    1.0 /
   1    1  0.000000  0.000000  1.000000   400101   391231   0 1  0    0.0    0.0    0.0    0.0   1 1.000   0 0.000   0 0.000   0 0.000   0 0.000   0 0.000   0 0.000   0 0.000  0 0 
     99 "Hinton      " 138.00     100 "Glen Lyn    " 138.00  "1 "  1 "                                " :  1  0.018000  0.081300  0.021600    0.0    0.0    0.0    0.0 0.000    1.0 /
   1    1  0.000000  0.000000  1.000000   400101   391231   0 1  0    0.0    0.0    0.0    0.0   1 1.000   0 0.000   0 0.000   0 0.000   0 0.000   0 0.000   0 0.000   0 0.000  0 0 
    100 "Glen Lyn    " 138.00     101 "Wythe       " 138.00  "1 "  1 "                                " :  1  0.027700  0.126200  0.032800    0.0    0.0    0.0    0.0 0.000    1.0 /
   1    1  0.000000  0.000000  1.000000   400101   391231   0 1  0    0.0    0.0    0.0    0.0   1 1.000   0 0.000   0 0.000   0 0.000   0 0.000   0 0.000   0 0.000   0 0.000  0 0 
    100 "Glen Lyn    " 138.00     103 "Claytor     " 138.00  "1 "  1 "                                " :  1  0.016000  0.052500  0.053600    0.0    0.0    0.0    0.0 0.000    1.0 /
   1    1  0.000000  0.000000  1.000000   400101   391231   0 1  0    0.0    0.0    0.0    0.0   1 1.000   0 0.000   0 0.000   0 0.000   0 0.000   0 0.000   0 0.000   0 0.000  0 0 
    100 "Glen Lyn    " 138.00     104 "Hancock     " 138.00  "1 "  1 "                                " :  1  0.045100  0.204000  0.054100    0.0    0.0    0.0    0.0 0.000    1.0 /
   1    1  0.000000  0.000000  1.000000   400101   391231   0 1  0    0.0    0.0    0.0    0.0   1 1.000   0 0.000   0 0.000   0 0.000   0 0.000   0 0.000   0 0.000   0 0.000  0 0 
    100 "Glen Lyn    " 138.00     106 "Cloverdl    " 138.00  "1 "  1 "                                " :  1  0.060500  0.229000  0.062000    0.0    0.0    0.0    0.0 0.000    1.0 /
   1    1  0.000000  0.000000  1.000000   400101   391231   0 1  0    0.0    0.0    0.0    0.0   1 1.000   0 0.000   0 0.000   0 0.000   0 0.000   0 0.000   0 0.000   0 0.000  0 0 
    101 "Wythe       " 138.00     102 "Smythe      " 138.00  "1 "  1 "                                " :  1  0.024600  0.112000  0.029400    0.0    0.0    0.0    0.0 0.000    1.0 /
   1    1  0.000000  0.000000  1.000000   400101   391231   0 1  0    0.0    0.0    0.0    0.0   1 1.000   0 0.000   0 0.000   0 0.000   0 0.000   0 0.000   0 0.000   0 0.000  0 0 
    103 "Claytor     " 138.00     104 "Hancock     " 138.00  "1 "  1 "                                " :  1  0.046600  0.158400  0.040700    0.0    0.0    0.0    0.0 0.000    1.0 /
   1    1  0.000000  0.000000  1.000000   400101   391231   0 1  0    0.0    0.0    0.0    0.0   1 1.000   0 0.000   0 0.000   0 0.000   0 0.000   0 0.000   0 0.000   0 0.000  0 0 
    103 "Claytor     " 138.00     105 "Roanoke     " 138.00  "1 "  1 "                                " :  1  0.053500  0.162500  0.040800    0.0    0.0    0.0    0.0 0.000    1.0 /
   1    1  0.000000  0.000000  1.000000   400101   391231   0 1  0    0.0    0.0    0.0    0.0   1 1.000   0 0.000   0 0.000   0 0.000   0 0.000   0 0.000   0 0.000   0 0.000  0 0 
    103 "Claytor     " 138.00     110 "Fieldale    " 138.00  "1 "  1 "                                " :  1  0.039060  0.181300  0.046100    0.0    0.0    0.0    0.0 0.000    1.0 /
   1    1  0.000000  0.000000  1.000000   400101   391231   0 1  0    0.0    0.0    0.0    0.0   1 1.000   0 0.000   0 0.000   0 0.000   0 0.000   0 0.000   0 0.000   0 0.000  0 0 
    104 "Hancock     " 138.00     105 "Roanoke     " 138.00  "1 "  1 "                                " :  1  0.009940  0.037800  0.009860    0.0    0.0    0.0    0.0 0.000    1.0 /
   1    1  0.000000  0.000000  1.000000   400101   391231   0 1  0    0.0    0.0    0.0    0.0   1 1.000   0 0.000   0 0.000   0 0.000   0 0.000   0 0.000   0 0.000   0 0.000  0 0 
    105 "Roanoke     " 138.00     106 "Cloverdl    " 138.00  "1 "  1 "                                " :  1  0.014000  0.054700  0.014340    0.0    0.0    0.0    0.0 0.000    1.0 /
   1    1  0.000000  0.000000  1.000000   400101   391231   0 1  0    0.0    0.0    0.0    0.0   1 1.000   0 0.000   0 0.000   0 0.000   0 0.000   0 0.000   0 0.000   0 0.000  0 0 
    105 "Roanoke     " 138.00     107 "Reusens     " 138.00  "1 "  1 "                                " :  1  0.053000  0.183000  0.047200    0.0    0.0    0.0    0.0 0.000    1.0 /
   1    1  0.000000  0.000000  1.000000   400101   391231   0 1  0    0.0    0.0    0.0    0.0   1 1.000   0 0.000   0 0.000   0 0.000   0 0.000   0 0.000   0 0.000   0 0.000  0 0 
    105 "Roanoke     " 138.00     108 "Blaine      " 138.00  "1 "  1 "                                " :  1  0.026100  0.070300  0.018440    0.0    0.0    0.0    0.0 0.000    1.0 /
   1    1  0.000000  0.000000  1.000000   400101   391231   0 1  0    0.0    0.0    0.0    0.0   1 1.000   0 0.000   0 0.000   0 0.000   0 0.000   0 0.000   0 0.000   0 0.000  0 0 
    106 "Cloverdl    " 138.00     107 "Reusens     " 138.00  "1 "  1 "                                " :  1  0.053000  0.183000  0.047200    0.0    0.0    0.0    0.0 0.000    1.0 /
   1    1  0.000000  0.000000  1.000000   400101   391231   0 1  0    0.0    0.0    0.0    0.0   1 1.000   0 0.000   0 0.000   0 0.000   0 0.000   0 0.000   0 0.000   0 0.000  0 0 
    108 "Blaine      " 138.00     109 "Franklin    " 138.00  "1 "  1 "                                " :  1  0.010500  0.028800  0.007600    0.0    0.0    0.0    0.0 0.000    1.0 /
   1    1  0.000000  0.000000  1.000000   400101   391231   0 1  0    0.0    0.0    0.0    0.0   1 1.000   0 0.000   0 0.000   0 0.000   0 0.000   0 0.000   0 0.000   0 0.000  0 0 
    109 "Franklin    " 138.00     110 "Fieldale    " 138.00  "1 "  1 "                                " :  1  0.027800  0.076200  0.020200    0.0    0.0    0.0    0.0 0.000    1.0 /
   1    1  0.000000  0.000000  1.000000   400101   391231   0 1  0    0.0    0.0    0.0    0.0   1 1.000   0 0.000   0 0.000   0 0.000   0 0.000   0 0.000   0 0.000   0 0.000  0 0 
    110 "Fieldale    " 138.00     111 "DanRiver    " 138.00  "1 "  1 "                                " :  1  0.022000  0.075500  0.020000    0.0    0.0    0.0    0.0 0.000    1.0 /
   1    1  0.000000  0.000000  1.000000   400101   391231   0 1  0    0.0    0.0    0.0    0.0   1 1.000   0 0.000   0 0.000   0 0.000   0 0.000   0 0.000   0 0.000   0 0.000  0 0 
    110 "Fieldale    " 138.00     112 "Danville    " 138.00  "1 "  1 "                                " :  1  0.024700  0.064000  0.062000    0.0    0.0    0.0    0.0 0.000    1.0 /
   1    1  0.000000  0.000000  1.000000   400101   391231   0 1  0    0.0    0.0    0.0    0.0   1 1.000   0 0.000   0 0.000   0 0.000   0 0.000   0 0.000   0 0.000   0 0.000  0 0 
    114 "WMedford    " 138.00     115 "Medford     " 138.00  "1 "  1 "                                " :  1  0.002300  0.010400  0.002760    0.0    0.0    0.0    0.0 0.000    1.0 /
   1    1  0.000000  0.000000  1.000000   400101   391231   0 1  0    0.0    0.0    0.0    0.0   1 1.000   0 0.000   0 0.000   0 0.000   0 0.000   0 0.000   0 0.000   0 0.000  0 0 
transformer data  [   9]                                     ck   ------------long_id_------------     st ty --no---    reg_name          zt         int                              tert                   ar zone  tbase   ps_r    ps_x    pt_r    pt_x    ts_r    ts_x
      8 "Olive       " 138.00       5 "Olive       " 138.00  "1 " "                                " :  1  1       0 "            "   0.00  0       0 "            "   0.00       0 "            "   0.00    1    1 100.000000 0.000000E+000 2.670000E-002 0.000000E+000 0.000000E+000 0.000000E+000 0.000000E+000 /
 138.000000 138.000000  0.000000  0.000000 0.000000E+000 0.000000E+000    0.0    0.0    0.0    0.0 0.000  1.500000  0.510000  1.500000  0.510000 -0.006250  0.985000  1.000000  1.000000  1.000000   400101   391231   0 1     0.0    0.0    0.0    0.0 /
   1 1.000   0 0.000   0 0.000   0 0.000   0 0.000   0 0.000   0 0.000   0 0.000  0 /
   0.000000   0.000000  0.000000  0.000000     0.0    0.0    0.0     0.0    0.0    0.0 0.000 0.000  0  0  0 0.0000 0.0000 0 
     26 "TannrsCk    " 138.00      25 "TannrsCk    " 138.00  "1 " "                                " :  1  1       0 "            "   0.00  0       0 "            "   0.00       0 "            "   0.00    1    1 100.000000 0.000000E+000 3.820000E-002 0.000000E+000 0.000000E+000 0.000000E+000 0.000000E+000 /
 138.000000 138.000000  0.000000  0.000000 0.000000E+000 0.000000E+000    0.0    0.0    0.0    0.0 0.000  1.500000  0.510000  1.500000  0.510000 -0.006250  0.960000  1.000000  1.000000  1.000000   400101   391231   0 1     0.0    0.0    0.0    0.0 /
   1 1.000   0 0.000   0 0.000   0 0.000   0 0.000   0 0.000   0 0.000   0 0.000  0 /
   0.000000   0.000000  0.000000  0.000000     0.0    0.0    0.0     0.0    0.0    0.0 0.000 0.000  0  0  0 0.0000 0.0000 0 
     30 "Sorenson    " 138.00      17 "Sorenson    " 138.00  "1 " "                                " :  1  1       0 "            "   0.00  0       0 "            "   0.00       0 "            "   0.00    1    1 100.000000 0.000000E+000 3.880000E-002 0.000000E+000 0.000000E+000 0.000000E+000 0.000000E+000 /
 138.000000 138.000000  0.000000  0.000000 0.000000E+000 0.000000E+000    0.0    0.0    0.0    0.0 0.000  1.500000  0.510000  1.500000  0.510000 -0.006250  0.960000  1.000000  1.000000  1.000000   400101   391231   0 1     0.0    0.0    0.0    0.0 /
   1 1.000   0 0.000   0 0.000   0 0.000   0 0.000   0 0.000   0 0.000   0 0.000  0 /
   0.000000   0.000000  0.000000  0.000000     0.0    0.0    0.0     0.0    0.0    0.0 0.000 0.000  0  0  0 0.0000 0.0000 0 
     38 "EastLima    " 138.00      37 "EastLima    " 138.00  "1 " "                                " :  1  1       0 "            "   0.00  0       0 "            "   0.00       0 "            "   0.00    1    1 100.000000 0.000000E+000 3.750000E-002 0.000000E+000 0.000000E+000 0.000000E+000 0.000000E+000 /
 138.000000 138.000000  0.000000  0.000000 0.000000E+000 0.000000E+000    0.0    0.0    0.0    0.0 0.000  1.500000  0.510000  1.500000  0.510000 -0.006250  0.935000  1.000000  1.000000  1.000000   400101   391231   0 1     0.0    0.0    0.0    0.0 /
   1 1.000   0 0.000   0 0.000   0 0.000   0 0.000   0 0.000   0 0.000   0 0.000  0 /
   0.000000   0.000000  0.000000  0.000000     0.0    0.0    0.0     0.0    0.0    0.0 0.000 0.000  0  0  0 0.0000 0.0000 0 
     63 "Tidd        " 138.00      59 "Tidd        " 138.00  "1 " "                                " :  1  1       0 "            "   0.00  0       0 "            "   0.00       0 "            "   0.00    1    1 100.000000 0.000000E+000 3.860000E-002 0.000000E+000 0.000000E+000 0.000000E+000 0.000000E+000 /
 138.000000 138.000000  0.000000  0.000000 0.000000E+000 0.000000E+000    0.0    0.0    0.0    0.0 0.000  1.500000  0.510000  1.500000  0.510000 -0.006250  0.960000  1.000000  1.000000  1.000000   400101   391231   0 1     0.0    0.0    0.0    0.0 /
   1 1.000   0 0.000   0 0.000   0 0.000   0 0.000   0 0.000   0 0.000   0 0.000  0 /
   0.000000   0.000000  0.000000  0.000000     0.0    0.0    0.0     0.0    0.0    0.0 0.000 0.000  0  0  0 0.0000 0.0000 0 
     64 "Kammer      " 138.00      61 "W.Kammer    " 138.00  "1 " "                                " :  1  1       0 "            "   0.00  0       0 "            "   0.00       0 "            "   0.00    1    1 100.000000 0.000000E+000 2.680000E-002 0.000000E+000 0.000000E+000 0.000000E+000 0.000000E+000 /
 138.000000 138.000000  0.000000  0.000000 0.000000E+000 0.000000E+000    0.0    0.0    0.0    0.0 0.000  1.500000  0.510000  1.500000  0.510000 -0.006250  0.985000  1.000000  1.000000  1.000000   400101   391231   0 1     0.0    0.0    0.0    0.0 /
   1 1.000   0 0.000   0 0.000   0 0.000   0 0.000   0 0.000   0 0.000   0 0.000  0 /
   0.000000   0.000000  0.000000  0.000000     0.0    0.0    0.0     0.0    0.0    0.0 0.000 0.000  0  0  0 0.0000 0.0000 0 
     65 "Muskngum    " 138.00      66 "Muskngum    " 138.00  "1 " "                                " :  1  1       0 "            "   0.00  0       0 "            "   0.00       0 "            "   0.00    1    1 100.000000 0.000000E+000 3.700000E-002 0.000000E+000 0.000000E+000 0.000000E+000 0.000000E+000 /
 138.000000 138.000000  0.000000  0.000000 0.000000E+000 0.000000E+000    0.0    0.0    0.0    0.0 0.000  1.500000  0.510000  1.500000  0.510000 -0.006250  0.935000  1.000000  1.000000  1.000000   400101   391231   0 1     0.0    0.0    0.0    0.0 /
   1 1.000   0 0.000   0 0.000   0 0.000   0 0.000   0 0.000   0 0.000   0 0.000  0 /
   0.000000   0.000000  0.000000  0.000000     0.0    0.0    0.0     0.0    0.0    0.0 0.000 0.000  0  0  0 0.0000 0.0000 0 
     68 "Sporn       " 138.00      69 "Sporn       " 138.00  "1 " "                                " :  1  1       0 "            "   0.00  0       0 "            "   0.00       0 "            "   0.00    1    1 100.000000 0.000000E+000 3.700000E-002 0.000000E+000 0.000000E+000 0.000000E+000 0.000000E+000 /
 138.000000 138.000000  0.000000  0.000000 0.000000E+000 0.000000E+000    0.0    0.0    0.0    0.0 0.000  1.500000  0.510000  1.500000  0.510000 -0.006250  0.935000  1.000000  1.000000  1.000000   400101   391231   0 1     0.0    0.0    0.0    0.0 /
   1 1.000   0 0.000   0 0.000   0 0.000   0 0.000   0 0.000   0 0.000   0 0.000  0 /
   0.000000   0.000000  0.000000  0.000000     0.0    0.0    0.0     0.0    0.0    0.0 0.000 0.000  0  0  0 0.0000 0.0000 0 
     81 "Kanawha     " 138.00      80 "CabinCrk    " 138.00  "1 " "                                " :  1  1       0 "            "   0.00  0       0 "            "   0.00       0 "            "   0.00    1    1 100.000000 0.000000E+000 3.700000E-002 0.000000E+000 0.000000E+000 0.000000E+000 0.000000E+000 /
 138.000000 138.000000  0.000000  0.000000 0.000000E+000 0.000000E+000    0.0    0.0    0.0    0.0 0.000  1.500000  0.510000  1.500000  0.510000 -0.006250  0.935000  1.000000  1.000000  1.000000   400101   391231   0 1     0.0    0.0    0.0    0.0 /
   1 1.000   0 0.000   0 0.000   0 0.000   0 0.000   0 0.000   0 0.000   0 0.000  0 /
   0.000000   0.000000  0.000000  0.000000     0.0    0.0    0.0     0.0    0.0    0.0 0.000 0.000  0  0  0 0.0000 0.0000 0 
generator data  [  54]         id   ------------long_id_------------    st ---no--     reg_name           prf  qrf  ar zone   pgen   pmax   pmin   qgen   qmax   qmin   mbase  cmp_r cmp_x gen_r gen_x           hbus                         tbus                date_in date_out pid N
      1 "Riversde    " 138.00 "1 " "                                " :  1       1 "Riversde    " 138.00  0.000000  1.000000   1    1   0.000000 10000.000000 -10000.000000 -3.103903 15.000001 -5.000000 100.0000 0.000 0.000 0.000 1.000      -1 "            "   0.00      -1 "            "   0.00    400101   391231   0 0 /
 0.0000 0.0000 1.0000   1 1.000   0 0.000   0 0.000   0 0.000    0 0.000    0 0.000    0 0.000    0 0.000    0   0   0   0   0   0   0    0.0 0 0  1.000000
      4 "NwCarlsl    " 138.00 "1 " "                                " :  1       4 "NwCarlsl    " 138.00  0.000000  1.000000   1    1   0.000000 10000.000000 -10000.000000 -15.004902 300.000000 -300.000000 100.0000 0.000 0.000 0.000 1.000      -1 "            "   0.00      -1 "            "   0.00    400101   391231   0 0 /
 0.0000 0.0000 1.0000   1 1.000   0 0.000   0 0.000   0 0.000    0 0.000    0 0.000    0 0.000    0 0.000    0   0   0   0   0   0   0    0.0 0 0  1.000000
      6 "Kankakee    " 138.00 "1 " "                                " :  1       6 "Kankakee    " 138.00  0.000000  1.000000   1    1   0.000000 10000.000000 -10000.000000 15.929574 50.000000 -13.000000 100.0000 0.000 0.000 0.000 1.000      -1 "            "   0.00      -1 "            "   0.00    400101   391231   0 0 /
 0.0000 0.0000 1.0000   1 1.000   0 0.000   0 0.000   0 0.000    0 0.000    0 0.000    0 0.000    0 0.000    0   0   0   0   0   0   0    0.0 0 0  1.000000
      8 "Olive       " 138.00 "1 " "                                " :  1       8 "Olive       " 138.00  0.000000  1.000000   1    1   0.000000 10000.000000 -10000.000000 62.758034 300.000000 -300.000000 100.0000 0.000 0.000 0.000 1.000      -1 "            "   0.00      -1 "            "   0.00    400101   391231   0 0 /
 0.0000 0.0000 1.0000   1 1.000   0 0.000   0 0.000   0 0.000    0 0.000    0 0.000    0 0.000    0 0.000    0   0   0   0   0   0   0    0.0 0 0  1.000000
     10 "Breed       " 138.00 "1 " "                                " :  1      10 "Breed       " 138.00  0.000000  1.000000   1    1 450.000000 10000.000000 -10000.000000 -51.042128 200.000000 -147.000003 100.0000 0.000 0.000 0.000 1.000      -1 "            "   0.00      -1 "            "   0.00    400101   391231   0 0 /
 0.0000 0.0000 1.0000   1 1.000   0 0.000   0 0.000   0 0.000    0 0.000    0 0.000    0 0.000    0 0.000    0   0   0   0   0   0   0    0.0 0 0  1.000000
     12 "TwinBrch    " 138.00 "1 " "                                " :  1      12 "TwinBrch    " 138.00  0.000000  1.000000   1    1  85.000002 10000.000000 -10000.000000 91.273779 120.000005 -34.999999 100.0000 0.000 0.000 0.000 1.000      -1 "            "   0.00      -1 "            "   0.00    400101   391231   0 0 /
 0.0000 0.0000 1.0000   1 1.000   0 0.000   0 0.000   0 0.000    0 0.000    0 0.000    0 0.000    0 0.000    0   0   0   0   0   0   0    0.0 0 0  1.000000
     15 "FtWayne     " 138.00 "1 " "                                " :  1      15 "FtWayne     " 138.00  0.000000  1.000000   1    1   0.000000 10000.000000 -10000.000000  3.059942 30.000001 -10.000000 100.0000 0.000 0.000 0.000 1.000      -1 "            "   0.00      -1 "            "   0.00    400101   391231   0 0 /
 0.0000 0.0000 1.0000   1 1.000   0 0.000   0 0.000   0 0.000    0 0.000    0 0.000    0 0.000    0 0.000    0   0   0   0   0   0   0    0.0 0 0  1.000000
     18 "McKinley    " 138.00 "1 " "                                " :  1      18 "McKinley    " 138.00  0.000000  1.000000   1    1   0.000000 10000.000000 -10000.000000 25.532109 50.000000 -16.000000 100.0000 0.000 0.000 0.000 1.000      -1 "            "   0.00      -1 "            "   0.00    400101   391231   0 0 /
 0.0000 0.0000 1.0000   1 1.000   0 0.000   0 0.000   0 0.000    0 0.000    0 0.000    0 0.000    0 0.000    0   0   0   0   0   0   0    0.0 0 0  1.000000
     19 "Lincoln     " 138.00 "1 " "                                " :  1      19 "Lincoln     " 138.00  0.000000  1.000000   1    1   0.000000 10000.000000 -10000.000000 -8.000000 23.999999 -8.000000 100.0000 0.000 0.000 0.000 1.000      -1 "            "   0.00      -1 "            "   0.00    400101   391231   0 0 /
 0.0000 0.0000 1.0000   1 1.000   0 0.000   0 0.000   0 0.000    0 0.000    0 0.000    0 0.000    0 0.000    0   0   0   0   0   0   0    0.0 0 0  1.000000
     24 "Trenton     " 138.00 "1 " "                                " :  1      24 "Trenton     " 138.00  0.000000  1.000000   1    1   0.000000 10000.000000 -10000.000000 -15.282327 300.000000 -300.000000 100.0000 0.000 0.000 0.000 1.000      -1 "            "   0.00      -1 "            "   0.00    400101   391231   0 0 /
 0.0000 0.0000 1.0000   1 1.000   0 0.000   0 0.000   0 0.000    0 0.000    0 0.000    0 0.000    0 0.000    0   0   0   0   0   0   0    0.0 0 0  1.000000
     25 "TannrsCk    " 138.00 "1 " "                                " :  1      25 "TannrsCk    " 138.00  0.000000  1.000000   1    1 220.000005 10000.000000 -10000.000000 49.798021 139.999998 -47.000000 100.0000 0.000 0.000 0.000 1.000      -1 "            "   0.00      -1 "            "   0.00    400101   391231   0 0 /
 0.0000 0.0000 1.0000   1 1.000   0 0.000   0 0.000   0 0.000    0 0.000    0 0.000    0 0.000    0 0.000    0   0   0   0   0   0   0    0.0 0 0  1.000000
     26 "TannrsCk    " 138.00 "1 " "                                " :  1      26 "TannrsCk    " 138.00  0.000000  1.000000   1    1 314.000010 10000.000000 -10000.000000  9.904911 1000.000000 -1000.000000 100.0000 0.000 0.000 0.000 1.000      -1 "            "   0.00      -1 "            "   0.00    400101   391231   0 0 /
 0.0000 0.0000 1.0000   1 1.000   0 0.000   0 0.000   0 0.000    0 0.000    0 0.000    0 0.000    0 0.000    0   0   0   0   0   0   0    0.0 0 0  1.000000
     27 "Madison     " 138.00 "1 " "                                " :  1      27 "Madison     " 138.00  0.000000  1.000000   1    1   0.000000 10000.000000 -10000.000000  2.831424 300.000000 -300.000000 100.0000 0.000 0.000 0.000 1.000      -1 "            "   0.00      -1 "            "   0.00    400101   391231   0 0 /
 0.0000 0.0000 1.0000   1 1.000   0 0.000   0 0.000   0 0.000    0 0.000    0 0.000    0 0.000    0 0.000    0   0   0   0   0   0   0    0.0 0 0  1.000000
     31 "DeerCrk     " 138.00 "1 " "                                " :  1      31 "DeerCrk     " 138.00  0.000000  1.000000   1    1   7.000000 10000.000000 -10000.000000 31.975874 300.000000 -300.000000 100.0000 0.000 0.000 0.000 1.000      -1 "            "   0.00      -1 "            "   0.00    400101   391231   0 0 /
 0.0000 0.0000 1.0000   1 1.000   0 0.000   0 0.000   0 0.000    0 0.000    0 0.000    0 0.000    0 0.000    0   0   0   0   0   0   0    0.0 0 0  1.000000
     32 "Delaware    " 138.00 "1 " "                                " :  1      32 "Delaware    " 138.00  0.000000  1.000000   1    1   0.000000 10000.000000 -10000.000000 -14.000000 41.999999 -14.000000 100.0000 0.000 0.000 0.000 1.000      -1 "            "   0.00      -1 "            "   0.00    400101   391231   0 0 /
 0.0000 0.0000 1.0000   1 1.000   0 0.000   0 0.000   0 0.000    0 0.000    0 0.000    0 0.000    0 0.000    0   0   0   0   0   0   0    0.0 0 0  1.000000
     34 "Rockhill    " 138.00 "1 " "                                " :  1      34 "Rockhill    " 138.00  0.000000  1.000000   1    1   0.000000 10000.000000 -10000.000000 -8.000000 23.999999 -8.000000 100.0000 0.000 0.000 0.000 1.000      -1 "            "   0.00      -1 "            "   0.00    400101   391231   0 0 /
 0.0000 0.0000 1.0000   1 1.000   0 0.000   0 0.000   0 0.000    0 0.000    0 0.000    0 0.000    0 0.000    0   0   0   0   0   0   0    0.0 0 0  1.000000
     36 "Sterling    " 138.00 "1 " "                                " :  1      36 "Sterling    " 138.00  0.000000  1.000000   1    1   0.000000 10000.000000 -10000.000000 -1.251675 23.999999 -8.000000 100.0000 0.000 0.000 0.000 1.000      -1 "            "   0.00      -1 "            "   0.00    400101   391231   0 0 /
 0.0000 0.0000 1.0000   1 1.000   0 0.000   0 0.000   0 0.000    0 0.000    0 0.000    0 0.000    0 0.000    0   0   0   0   0   0   0    0.0 0 0  1.000000
     40 "West End    " 138.00 "1 " "                                " :  1      40 "West End    " 138.00  0.000000  1.000000   1    1   0.000000 10000.000000 -10000.000000 26.885930 300.000000 -300.000000 100.0000 0.000 0.000 0.000 1.000      -1 "            "   0.00      -1 "            "   0.00    400101   391231   0 0 /
 0.0000 0.0000 1.0000   1 1.000   0 0.000   0 0.000   0 0.000    0 0.000    0 0.000    0 0.000    0 0.000    0   0   0   0   0   0   0    0.0 0 0  1.000000
     42 "Howard      " 138.00 "1 " "                                " :  1      42 "Howard      " 138.00  0.000000  1.000000   1    1   0.000000 10000.000000 -10000.000000 41.004485 300.000000 -300.000000 100.0000 0.000 0.000 0.000 1.000      -1 "            "   0.00      -1 "            "   0.00    400101   391231   0 0 /
 0.0000 0.0000 1.0000   1 1.000   0 0.000   0 0.000   0 0.000    0 0.000    0 0.000    0 0.000    0 0.000    0   0   0   0   0   0   0    0.0 0 0  1.000000
     46 "W.Lancst    " 138.00 "1 " "                                " :  1      46 "W.Lancst    " 138.00  0.000000  1.000000   1    1  19.000000 10000.000000 -10000.000000 -5.231353 100.000000 -100.000000 100.0000 0.000 0.000 0.000 1.000      -1 "            "   0.00      -1 "            "   0.00    400101   391231   0 0 /
 0.0000 0.0000 1.0000   1 1.000   0 0.000   0 0.000   0 0.000    0 0.000    0 0.000    0 0.000    0 0.000    0   0   0   0   0   0   0    0.0 0 0  1.000000
     49 "Philo       " 138.00 "1 " "                                " :  1      49 "Philo       " 138.00  0.000000  1.000000   1    1 203.999996 10000.000000 -10000.000000 115.647185 209.999990 -85.000002 100.0000 0.000 0.000 0.000 1.000      -1 "            "   0.00      -1 "            "   0.00    400101   391231   0 0 /
 0.0000 0.0000 1.0000   1 1.000   0 0.000   0 0.000   0 0.000    0 0.000    0 0.000    0 0.000    0 0.000    0   0   0   0   0   0   0    0.0 0 0  1.000000
     54 "Torrey      " 138.00 "1 " "                                " :  1      54 "Torrey      " 138.00  0.000000  1.000000   1    1  47.999999 10000.000000 -10000.000000  3.902244 300.000000 -300.000000 100.0000 0.000 0.000 0.000 1.000      -1 "            "   0.00      -1 "            "   0.00    400101   391231   0 0 /
 0.0000 0.0000 1.0000   1 1.000   0 0.000   0 0.000   0 0.000    0 0.000    0 0.000    0 0.000    0 0.000    0   0   0   0   0   0   0    0.0 0 0  1.000000
     55 "Wagenhls    " 138.00 "1 " "                                " :  1      55 "Wagenhls    " 138.00  0.000000  1.000000   1    1   0.000000 10000.000000 -10000.000000  4.664380 23.000000 -8.000000 100.0000 0.000 0.000 0.000 1.000      -1 "            "   0.00      -1 "            "   0.00    400101   391231   0 0 /
 0.0000 0.0000 1.0000   1 1.000   0 0.000   0 0.000   0 0.000    0 0.000    0 0.000    0 0.000    0 0.000    0   0   0   0   0   0   0    0.0 0 0  1.000000
     56 "Sunnysde    " 138.00 "1 " "                                " :  1      56 "Sunnysde    " 138.00  0.000000  1.000000   1    1   0.000000 10000.000000 -10000.000000 -2.285557 15.000001 -8.000000 100.0000 0.000 0.000 0.000 1.000      -1 "            "   0.00      -1 "            "   0.00    400101   391231   0 0 /
 0.0000 0.0000 1.0000   1 1.000   0 0.000   0 0.000   0 0.000    0 0.000    0 0.000    0 0.000    0 0.000    0   0   0   0   0   0   0    0.0 0 0  1.000000
     59 "Tidd        " 138.00 "1 " "                                " :  1      59 "Tidd        " 138.00  0.000000  1.000000   1    1 154.999995 10000.000000 -10000.000000 76.833504 179.999995 -60.000002 100.0000 0.000 0.000 0.000 1.000      -1 "            "   0.00      -1 "            "   0.00    400101   391231   0 0 /
 0.0000 0.0000 1.0000   1 1.000   0 0.000   0 0.000   0 0.000    0 0.000    0 0.000    0 0.000    0 0.000    0   0   0   0   0   0   0    0.0 0 0  1.000000
     61 "W.Kammer    " 138.00 "1 " "                                " :  1      61 "W.Kammer    " 138.00  0.000000  1.000000   1    1 160.000002 10000.000000 -10000.000000 -40.394327 300.000000 -100.000000 100.0000 0.000 0.000 0.000 1.000      -1 "            "   0.00      -1 "            "   0.00    400101   391231   0 0 /
 0.0000 0.0000 1.0000   1 1.000   0 0.000   0 0.000   0 0.000    0 0.000    0 0.000    0 0.000    0 0.000    0   0   0   0   0   0   0    0.0 0 0  1.000000
     62 "Natrium     " 138.00 "1 " "                                " :  1      62 "Natrium     " 138.00  0.000000  1.000000   1    1   0.000000 10000.000000 -10000.000000  1.258955 20.000000 -20.000000 100.0000 0.000 0.000 0.000 1.000      -1 "            "   0.00      -1 "            "   0.00    400101   391231   0 0 /
 0.0000 0.0000 1.0000   1 1.000   0 0.000   0 0.000   0 0.000    0 0.000    0 0.000    0 0.000    0 0.000    0   0   0   0   0   0   0    0.0 0 0  1.000000
     65 "Muskngum    " 138.00 "1 " "                                " :  1      65 "Muskngum    " 138.00  0.000000  1.000000   1    1 391.000009 10000.000000 -10000.000000 80.811954 200.000000 -67.000002 100.0000 0.000 0.000 0.000 1.000      -1 "            "   0.00      -1 "            "   0.00    400101   391231   0 0 /
 0.0000 0.0000 1.0000   1 1.000   0 0.000   0 0.000   0 0.000    0 0.000    0 0.000    0 0.000    0 0.000    0   0   0   0   0   0   0    0.0 0 0  1.000000
     66 "Muskngum    " 138.00 "1 " "                                " :  1      66 "Muskngum    " 138.00  0.000000  1.000000   1    1 392.000008 10000.000000 -10000.000000 -1.951461 200.000000 -67.000002 100.0000 0.000 0.000 0.000 1.000      -1 "            "   0.00      -1 "            "   0.00    400101   391231   0 0 /
 0.0000 0.0000 1.0000   1 1.000   0 0.000   0 0.000   0 0.000    0 0.000    0 0.000    0 0.000    0 0.000    0   0   0   0   0   0   0    0.0 0 0  1.000000
     69 "Sporn       " 138.00 "1 " "                                " :  1      69 "Sporn       " 138.00  0.000000  1.000000   1    1 513.388157 10000.000000 -10000.000000 -82.377750 300.000000 -300.000000 100.0000 0.000 0.000 0.000 1.000      -1 "            "   0.00      -1 "            "   0.00    400101   391231   0 0 /
 0.0000 0.0000 1.0000   1 1.000   0 0.000   0 0.000   0 0.000    0 0.000    0 0.000    0 0.000    0 0.000    0   0   0   0   0   0   0    0.0 0 0  1.000000
     70 "Portsmth    " 138.00 "1 " "                                " :  1      70 "Portsmth    " 138.00  0.000000  1.000000   1    1   0.000000 10000.000000 -10000.000000  9.663547 31.999999 -10.000000 100.0000 0.000 0.000 0.000 1.000      -1 "            "   0.00      -1 "            "   0.00    400101   391231   0 0 /
 0.0000 0.0000 1.0000   1 1.000   0 0.000   0 0.000   0 0.000    0 0.000    0 0.000    0 0.000    0 0.000    0   0   0   0   0   0   0    0.0 0 0  1.000000
     72 "Hillsbro    " 138.00 "1 " "                                " :  1      72 "Hillsbro    " 138.00  0.000000  1.000000   1    1   0.000000 10000.000000 -10000.000000 -11.130147 100.000000 -100.000000 100.0000 0.000 0.000 0.000 1.000      -1 "            "   0.00      -1 "            "   0.00    400101   391231   0 0 /
 0.0000 0.0000 1.0000   1 1.000   0 0.000   0 0.000   0 0.000    0 0.000    0 0.000    0 0.000    0 0.000    0   0   0   0   0   0   0    0.0 0 0  1.000000
     73 "Sargents    " 138.00 "1 " "                                " :  1      73 "Sargents    " 138.00  0.000000  1.000000   1    1   0.000000 10000.000000 -10000.000000  9.651306 100.000000 -100.000000 100.0000 0.000 0.000 0.000 1.000      -1 "            "   0.00      -1 "            "   0.00    400101   391231   0 0 /
 0.0000 0.0000 1.0000   1 1.000   0 0.000   0 0.000   0 0.000    0 0.000    0 0.000    0 0.000    0 0.000    0   0   0   0   0   0   0    0.0 0 0  1.000000
     74 "Bellefnt    " 138.00 "1 " "                                " :  1      74 "Bellefnt    " 138.00  0.000000  1.000000   1    1   0.000000 10000.000000 -10000.000000 -5.627769  9.000000 -6.000000 100.0000 0.000 0.000 0.000 1.000      -1 "            "   0.00      -1 "            "   0.00    400101   391231   0 0 /
 0.0000 0.0000 1.0000   1 1.000   0 0.000   0 0.000   0 0.000    0 0.000    0 0.000    0 0.000    0 0.000    0   0   0   0   0   0   0    0.0 0 0  1.000000
     76 "Darrah      " 138.00 "1 " "                                " :  1      76 "Darrah      " 138.00  0.000000  1.000000   1    1   0.000000 10000.000000 -10000.000000  5.269238 23.000000 -8.000000 100.0000 0.000 0.000 0.000 1.000      -1 "            "   0.00      -1 "            "   0.00    400101   391231   0 0 /
 0.0000 0.0000 1.0000   1 1.000   0 0.000   0 0.000   0 0.000    0 0.000    0 0.000    0 0.000    0 0.000    0   0   0   0   0   0   0    0.0 0 0  1.000000
     77 "Turner      " 138.00 "1 " "                                " :  1      77 "Turner      " 138.00  0.000000  1.000000   1    1   0.000000 10000.000000 -10000.000000 11.943336 69.999999 -20.000000 100.0000 0.000 0.000 0.000 1.000      -1 "            "   0.00      -1 "            "   0.00    400101   391231   0 0 /
 0.0000 0.0000 1.0000   1 1.000   0 0.000   0 0.000   0 0.000    0 0.000    0 0.000    0 0.000    0 0.000    0   0   0   0   0   0   0    0.0 0 0  1.000000
     80 "CabinCrk    " 138.00 "1 " "                                " :  1      80 "CabinCrk    " 138.00  0.000000  1.000000   1    1 476.999998 10000.000000 -10000.000000 105.049813 279.999995 -164.999998 100.0000 0.000 0.000 0.000 1.000      -1 "            "   0.00      -1 "            "   0.00    400101   391231   0 0 /
 0.0000 0.0000 1.0000   1 1.000   0 0.000   0 0.000   0 0.000    0 0.000    0 0.000    0 0.000    0 0.000    0   0   0   0   0   0   0    0.0 0 0  1.000000
     85 "BeaverCk    " 138.00 "1 " "                                " :  1      85 "BeaverCk    " 138.00  0.000000  1.000000   1    1   0.000000 10000.000000 -10000.000000 -5.768255 23.000000 -8.000000 100.0000 0.000 0.000 0.000 1.000      -1 "            "   0.00      -1 "            "   0.00    400101   391231   0 0 /
 0.0000 0.0000 1.0000   1 1.000   0 0.000   0 0.000   0 0.000    0 0.000    0 0.000    0 0.000    0 0.000    0   0   0   0   0   0   0    0.0 0 0  1.000000
     87 "Pinevlle    " 138.00 "1 " "                                " :  1      87 "Pinevlle    " 138.00  0.000000  1.000000   1    1   4.000000 10000.000000 -10000.000000 11.021619 1000.000000 -100.000000 100.0000 0.000 0.000 0.000 1.000      -1 "            "   0.00      -1 "            "   0.00    400101   391231   0 0 /
 0.0000 0.0000 1.0000   1 1.000   0 0.000   0 0.000   0 0.000    0 0.000    0 0.000    0 0.000    0 0.000    0   0   0   0   0   0   0    0.0 0 0  1.000000
     89 "ClinchRv    " 138.00 "1 " "                                " :  1      89 "ClinchRv    " 138.00  0.000000  1.000000   1    1 607.000017 10000.000000 -10000.000000 -11.793895 300.000000 -209.999990 100.0000 0.000 0.000 0.000 1.000      -1 "            "   0.00      -1 "            "   0.00    400101   391231   0 0 /
 0.0000 0.0000 1.0000   1 1.000   0 0.000   0 0.000   0 0.000    0 0.000    0 0.000    0 0.000    0 0.000    0   0   0   0   0   0   0    0.0 0 0  1.000000
     90 "Holston     " 138.00 "1 " "                                " :  1      90 "Holston     " 138.00  0.000000  1.000000   1    1   0.000000 10000.000000 -10000.000000 59.299684 300.000000 -300.000000 100.0000 0.000 0.000 0.000 1.000      -1 "            "   0.00      -1 "            "   0.00    400101   391231   0 0 /
 0.0000 0.0000 1.0000   1 1.000   0 0.000   0 0.000   0 0.000    0 0.000    0 0.000    0 0.000    0 0.000    0   0   0   0   0   0   0    0.0 0 0  1.000000
     91 "HolstonT    " 138.00 "1 " "                                " :  1      91 "HolstonT    " 138.00  0.000000  1.000000   1    1   0.000000 10000.000000 -10000.000000 -14.846866 100.000000 -100.000000 100.0000 0.000 0.000 0.000 1.000      -1 "            "   0.00      -1 "            "   0.00    400101   391231   0 0 /
 0.0000 0.0000 1.0000   1 1.000   0 0.000   0 0.000   0 0.000    0 0.000    0 0.000    0 0.000    0 0.000    0   0   0   0   0   0   0    0.0 0 0  1.000000
     92 "Saltvlle    " 138.00 "1 " "                                " :  1      92 "Saltvlle    " 138.00  0.000000  1.000000   1    1   0.000000 10000.000000 -10000.000000 -3.000000  9.000000 -3.000000 100.0000 0.000 0.000 0.000 1.000      -1 "            "   0.00      -1 "            "   0.00    400101   391231   0 0 /
 0.0000 0.0000 1.0000   1 1.000   0 0.000   0 0.000   0 0.000    0 0.000    0 0.000    0 0.000    0 0.000    0   0   0   0   0   0   0    0.0 0 0  1.000000
     99 "Hinton      " 138.00 "1 " "                                " :  1      99 "Hinton      " 138.00  0.000000  1.000000   1    1   0.000000 10000.000000 -10000.000000 -17.537238 100.000000 -100.000000 100.0000 0.000 0.000 0.000 1.000      -1 "            "   0.00      -1 "            "   0.00    400101   391231   0 0 /
 0.0000 0.0000 1.0000   1 1.000   0 0.000   0 0.000   0 0.000    0 0.000    0 0.000    0 0.000    0 0.000    0   0   0   0   0   0   0    0.0 0 0  1.000000
    100 "Glen Lyn    " 138.00 "1 " "                                " :  1     100 "Glen Lyn    " 138.00  0.000000  1.000000   1    1 251.999998 10000.000000 -10000.000000 110.058463 154.999995 -50.000000 100.0000 0.000 0.000 0.000 1.000      -1 "            "   0.00      -1 "            "   0.00    400101   391231   0 0 /
 0.0000 0.0000 1.0000   1 1.000   0 0.000   0 0.000   0 0.000    0 0.000    0 0.000    0 0.000    0 0.000    0   0   0   0   0   0   0    0.0 0 0  1.000000
    103 "Claytor     " 138.00 "1 " "                                " :  1     103 "Claytor     " 138.00  0.000000  1.000000   1    1  40.000001 10000.000000 -10000.000000 40.000001 40.000001 -15.000001 100.0000 0.000 0.000 0.000 1.000      -1 "            "   0.00      -1 "            "   0.00    400101   391231   0 0 /
 0.0000 0.0000 1.0000   1 1.000   0 0.000   0 0.000   0 0.000    0 0.000    0 0.000    0 0.000    0 0.000    0   0   0   0   0   0   0    0.0 0 0  1.000000
    104 "Hancock     " 138.00 "1 " "                                " :  1     104 "Hancock     " 138.00  0.000000  1.000000   1    1   0.000000 10000.000000 -10000.000000  5.643125 23.000000 -8.000000 100.0000 0.000 0.000 0.000 1.000      -1 "            "   0.00      -1 "            "   0.00    400101   391231   0 0 /
 0.0000 0.0000 1.0000   1 1.000   0 0.000   0 0.000   0 0.000    0 0.000    0 0.000    0 0.000    0 0.000    0   0   0   0   0   0   0    0.0 0 0  1.000000
    105 "Roanoke     " 138.00 "1 " "                                " :  1     105 "Roanoke     " 138.00  0.000000  1.000000   1    1   0.000000 10000.000000 -10000.000000 -8.000000 23.000000 -8.000000 100.0000 0.000 0.000 0.000 1.000      -1 "            "   0.00      -1 "            "   0.00    400101   391231   0 0 /
 0.0000 0.0000 1.0000   1 1.000   0 0.000   0 0.000   0 0.000    0 0.000    0 0.000    0 0.000    0 0.000    0   0   0   0   0   0   0    0.0 0 0  1.000000
    107 "Reusens     " 138.00 "1 " "                                " :  1     107 "Reusens     " 138.00  0.000000  1.000000   1    1   0.000000 10000.000000 -10000.000000  5.693922 200.000000 -200.000000 100.0000 0.000 0.000 0.000 1.000      -1 "            "   0.00      -1 "            "   0.00    400101   391231   0 0 /
 0.0000 0.0000 1.0000   1 1.000   0 0.000   0 0.000   0 0.000    0 0.000    0 0.000    0 0.000    0 0.000    0   0   0   0   0   0   0    0.0 0 0  1.000000
    110 "Fieldale    " 138.00 "1 " "                                " :  1     110 "Fieldale    " 138.00  0.000000  1.000000   1    1   0.000000 10000.000000 -10000.000000  4.853978 23.000000 -8.000000 100.0000 0.000 0.000 0.000 1.000      -1 "            "   0.00      -1 "            "   0.00    400101   391231   0 0 /
 0.0000 0.0000 1.0000   1 1.000   0 0.000   0 0.000   0 0.000    0 0.000    0 0.000    0 0.000    0 0.000    0   0   0   0   0   0   0    0.0 0 0  1.000000
    111 "DanRiver    " 138.00 "1 " "                                " :  1     111 "DanRiver    " 138.00  0.000000  1.000000   1    1  36.000001 10000.000000 -10000.000000 -1.843782 1000.000000 -100.000000 100.0000 0.000 0.000 0.000 1.000      -1 "            "   0.00      -1 "            "   0.00    400101   391231   0 0 /
 0.0000 0.0000 1.0000   1 1.000   0 0.000   0 0.000   0 0.000    0 0.000    0 0.000    0 0.000    0 0.000    0   0   0   0   0   0   0    0.0 0 0  1.000000
    112 "Danville    " 138.00 "1 " "                                " :  1     112 "Danville    " 138.00  0.000000  1.000000   1    1   0.000000 10000.000000 -10000.000000 41.511750 1000.000000 -100.000000 100.0000 0.000 0.000 0.000 1.000      -1 "            "   0.00      -1 "            "   0.00    400101   391231   0 0 /
 0.0000 0.0000 1.0000   1 1.000   0 0.000   0 0.000   0 0.000    0 0.000    0 0.000    0 0.000    0 0.000    0   0   0   0   0   0   0    0.0 0 0  1.000000
    113 "Deer Crk    " 138.00 "1 " "                                " :  1     113 "Deer Crk    " 138.00  0.000000  1.000000   1    1   0.000000 10000.000000 -10000.000000  6.323270 200.000000 -100.000000 100.0000 0.000 0.000 0.000 1.000      -1 "            "   0.00      -1 "            "   0.00    400101   391231   0 0 /
 0.0000 0.0000 1.0000   1 1.000   0 0.000   0 0.000   0 0.000    0 0.000    0 0.000    0 0.000    0 0.000    0   0   0   0   0   0   0    0.0 0 0  1.000000
    116 "KygerCrk    " 138.00 "1 " "                                " :  1     116 "KygerCrk    " 138.00  0.000000  1.000000   1    1   0.000000 10000.000000 -10000.000000 51.323664 1000.000000 -1000.000000 100.0000 0.000 0.000 0.000 1.000      -1 "            "   0.00      -1 "            "   0.00    400101   391231   0 0 /
 0.0000 0.0000 1.0000   1 1.000   0 0.000   0 0.000   0 0.000    0 0.000    0 0.000    0 0.000    0 0.000    0   0   0   0   0   0   0    0.0 0 0  1.000000
load data  [  99]             id   ------------long_id_------------     st      mw      mvar    mw_i    mvar_i  mw_z      mvar_z  ar zone  date_in date_out pid N own M nonc  thr_bus flg
      1 "Riversde    " 138.00 "1 " "                                "  :  1 50.999999 27.000001 0.000000 0.000000 0.000000 0.000000   1    1   400101   391231   0 0   1 0    0       0 "            "   0.00   0
      2 "Pokagon     " 138.00 "1 " "                                "  :  1 20.000000 9.000000 0.000000 0.000000 0.000000 0.000000   1    1   400101   391231   0 0   1 0    0       0 "            "   0.00   0
      3 "HickryCk    " 138.00 "1 " "                                "  :  1 38.999999 10.000000 0.000000 0.000000 0.000000 0.000000   1    1   400101   391231   0 0   1 0    0       0 "            "   0.00   0
      4 "NwCarlsl    " 138.00 "1 " "                                "  :  1 38.999999 12.000000 0.000000 0.000000 0.000000 0.000000   1    1   400101   391231   0 0   1 0    0       0 "            "   0.00   0
      6 "Kankakee    " 138.00 "1 " "                                "  :  1 51.999998 22.000000 0.000000 0.000000 0.000000 0.000000   1    1   400101   391231   0 0   1 0    0       0 "            "   0.00   0
      7 "JacksnRd    " 138.00 "1 " "                                "  :  1 19.000000 2.000000 0.000000 0.000000 0.000000 0.000000   1    1   400101   391231   0 0   1 0    0       0 "            "   0.00   0
      8 "Olive       " 138.00 "1 " "                                "  :  1 28.000000 0.000000 0.000000 0.000000 0.000000 0.000000   1    1   400101   391231   0 0   1 0    0       0 "            "   0.00   0
     11 "SouthBnd    " 138.00 "1 " "                                "  :  1 69.999999 23.000000 0.000000 0.000000 0.000000 0.000000   1    1   400101   391231   0 0   1 0    0       0 "            "   0.00   0
     12 "TwinBrch    " 138.00 "1 " "                                "  :  1 47.000000 10.000000 0.000000 0.000000 0.000000 0.000000   1    1   400101   391231   0 0   1 0    0       0 "            "   0.00   0
     13 "Concord     " 138.00 "1 " "                                "  :  1 34.000000 16.000000 0.000000 0.000000 0.000000 0.000000   1    1   400101   391231   0 0   1 0    0       0 "            "   0.00   0
     14 "GoshenJt    " 138.00 "1 " "                                "  :  1 14.000000 1.000000 0.000000 0.000000 0.000000 0.000000   1    1   400101   391231   0 0   1 0    0       0 "            "   0.00   0
     15 "FtWayne     " 138.00 "1 " "                                "  :  1 89.999998 30.000001 0.000000 0.000000 0.000000 0.000000   1    1   400101   391231   0 0   1 0    0       0 "            "   0.00   0
     16 "N. E.       " 138.00 "1 " "                                "  :  1 25.000000 10.000000 0.000000 0.000000 0.000000 0.000000   1    1   400101   391231   0 0   1 0    0       0 "            "   0.00   0
     17 "Sorenson    " 138.00 "1 " "                                "  :  1 11.000000 3.000000 0.000000 0.000000 0.000000 0.000000   1    1   400101   391231   0 0   1 0    0       0 "            "   0.00   0
     18 "McKinley    " 138.00 "1 " "                                "  :  1 60.000002 34.000000 0.000000 0.000000 0.000000 0.000000   1    1   400101   391231   0 0   1 0    0       0 "            "   0.00   0
     19 "Lincoln     " 138.00 "1 " "                                "  :  1 44.999999 25.000000 0.000000 0.000000 0.000000 0.000000   1    1   400101   391231   0 0   1 0    0       0 "            "   0.00   0
     20 "Adams       " 138.00 "1 " "                                "  :  1 18.000001 3.000000 0.000000 0.000000 0.000000 0.000000   1    1   400101   391231   0 0   1 0    0       0 "            "   0.00   0
     21 "Jay         " 138.00 "1 " "                                "  :  1 14.000000 8.000000 0.000000 0.000000 0.000000 0.000000   1    1   400101   391231   0 0   1 0    0       0 "            "   0.00   0
     22 "Randolph    " 138.00 "1 " "                                "  :  1 10.000000 5.000000 0.000000 0.000000 0.000000 0.000000   1    1   400101   391231   0 0   1 0    0       0 "            "   0.00   0
     23 "CollCrnr    " 138.00 "1 " "                                "  :  1 7.000000 3.000000 0.000000 0.000000 0.000000 0.000000   1    1   400101   391231   0 0   1 0    0       0 "            "   0.00   0
     24 "Trenton     " 138.00 "1 " "                                "  :  1 13.000000 0.000000 0.000000 0.000000 0.000000 0.000000   1    1   400101   391231   0 0   1 0    0       0 "            "   0.00   0
     27 "Madison     " 138.00 "1 " "                                "  :  1 70.999998 13.000000 0.000000 0.000000 0.000000 0.000000   1    1   400101   391231   0 0   1 0    0       0 "            "   0.00   0
     28 "Mullin      " 138.00 "1 " "                                "  :  1 17.000000 7.000000 0.000000 0.000000 0.000000 0.000000   1    1   400101   391231   0 0   1 0    0       0 "            "   0.00   0
     29 "Grant       " 138.00 "1 " "                                "  :  1 23.999999 4.000000 0.000000 0.000000 0.000000 0.000000   1    1   400101   391231   0 0   1 0    0       0 "            "   0.00   0
     31 "DeerCrk     " 138.00 "1 " "                                "  :  1 43.000001 27.000001 0.000000 0.000000 0.000000 0.000000   1    1   400101   391231   0 0   1 0    0       0 "            "   0.00   0
     32 "Delaware    " 138.00 "1 " "                                "  :  1 58.999997 23.000000 0.000000 0.000000 0.000000 0.000000   1    1   400101   391231   0 0   1 0    0       0 "            "   0.00   0
     33 "Haviland    " 138.00 "1 " "                                "  :  1 23.000000 9.000000 0.000000 0.000000 0.000000 0.000000   1    1   400101   391231   0 0   1 0    0       0 "            "   0.00   0
     34 "Rockhill    " 138.00 "1 " "                                "  :  1 58.999997 25.999999 0.000000 0.000000 0.000000 0.000000   1    1   400101   391231   0 0   1 0    0       0 "            "   0.00   0
     35 "WestLima    " 138.00 "1 " "                                "  :  1 33.000001 9.000000 0.000000 0.000000 0.000000 0.000000   1    1   400101   391231   0 0   1 0    0       0 "            "   0.00   0
     36 "Sterling    " 138.00 "1 " "                                "  :  1 31.000000 17.000000 0.000000 0.000000 0.000000 0.000000   1    1   400101   391231   0 0   1 0    0       0 "            "   0.00   0
     39 "NwLibrty    " 138.00 "1 " "                                "  :  1 27.000001 11.000000 0.000000 0.000000 0.000000 0.000000   1    1   400101   391231   0 0   1 0    0       0 "            "   0.00   0
     40 "West End    " 138.00 "1 " "                                "  :  1 66.000003 23.000000 0.000000 0.000000 0.000000 0.000000   1    1   400101   391231   0 0   1 0    0       0 "            "   0.00   0
     41 "S.Tiffin    " 138.00 "1 " "                                "  :  1 37.000000 10.000000 0.000000 0.000000 0.000000 0.000000   1    1   400101   391231   0 0   1 0    0       0 "            "   0.00   0
     42 "Howard      " 138.00 "1 " "                                "  :  1 95.999998 23.000000 0.000000 0.000000 0.000000 0.000000   1    1   400101   391231   0 0   1 0    0       0 "            "   0.00   0
     43 "S.Kenton    " 138.00 "1 " "                                "  :  1 18.000001 7.000000 0.000000 0.000000 0.000000 0.000000   1    1   400101   391231   0 0   1 0    0       0 "            "   0.00   0
     44 "WMVernon    " 138.00 "1 " "                                "  :  1 16.000000 8.000000 0.000000 0.000000 0.000000 0.000000   1    1   400101   391231   0 0   1 0    0       0 "            "   0.00   0
     45 "N.Newark    " 138.00 "1 " "                                "  :  1 52.999997 22.000000 0.000000 0.000000 0.000000 0.000000   1    1   400101   391231   0 0   1 0    0       0 "            "   0.00   0
     46 "W.Lancst    " 138.00 "1 " "                                "  :  1 28.000000 10.000000 0.000000 0.000000 0.000000 0.000000   1    1   400101   391231   0 0   1 0    0       0 "            "   0.00   0
     47 "Crooksvl    " 138.00 "1 " "                                "  :  1 34.000000 0.000000 0.000000 0.000000 0.000000 0.000000   1    1   400101   391231   0 0   1 0    0       0 "            "   0.00   0
     48 "Zanesvll    " 138.00 "1 " "                                "  :  1 20.000000 11.000000 0.000000 0.000000 0.000000 0.000000   1    1   400101   391231   0 0   1 0    0       0 "            "   0.00   0
     49 "Philo       " 138.00 "1 " "                                "  :  1 87.000000 30.000001 0.000000 0.000000 0.000000 0.000000   1    1   400101   391231   0 0   1 0    0       0 "            "   0.00   0
     50 "WCambrdg    " 138.00 "1 " "                                "  :  1 17.000000 4.000000 0.000000 0.000000 0.000000 0.000000   1    1   400101   391231   0 0   1 0    0       0 "            "   0.00   0
     51 "Newcmrst    " 138.00 "1 " "                                "  :  1 17.000000 8.000000 0.000000 0.000000 0.000000 0.000000   1    1   400101   391231   0 0   1 0    0       0 "            "   0.00   0
     52 "SCoshoct    " 138.00 "1 " "                                "  :  1 18.000001 5.000000 0.000000 0.000000 0.000000 0.000000   1    1   400101   391231   0 0   1 0    0       0 "            "   0.00   0
     53 "Wooster     " 138.00 "1 " "                                "  :  1 23.000000 11.000000 0.000000 0.000000 0.000000 0.000000   1    1   400101   391231   0 0   1 0    0       0 "            "   0.00   0
     54 "Torrey      " 138.00 "1 " "                                "  :  1 113.000000 31.999999 0.000000 0.000000 0.000000 0.000000   1    1   400101   391231   0 0   1 0    0       0 "            "   0.00   0
     55 "Wagenhls    " 138.00 "1 " "                                "  :  1 63.000000 22.000000 0.000000 0.000000 0.000000 0.000000   1    1   400101   391231   0 0   1 0    0       0 "            "   0.00   0
     56 "Sunnysde    " 138.00 "1 " "                                "  :  1 83.999997 18.000001 0.000000 0.000000 0.000000 0.000000   1    1   400101   391231   0 0   1 0    0       0 "            "   0.00   0
     57 "WNwPhil1    " 138.00 "1 " "                                "  :  1 12.000000 3.000000 0.000000 0.000000 0.000000 0.000000   1    1   400101   391231   0 0   1 0    0       0 "            "   0.00   0
     58 "WNwPhil2    " 138.00 "1 " "                                "  :  1 12.000000 3.000000 0.000000 0.000000 0.000000 0.000000   1    1   400101   391231   0 0   1 0    0       0 "            "   0.00   0
     59 "Tidd        " 138.00 "1 " "                                "  :  1 276.999998 113.000000 0.000000 0.000000 0.000000 0.000000   1    1   400101   391231   0 0   1 0    0       0 "            "   0.00   0
     60 "SWKammer    " 138.00 "1 " "                                "  :  1 77.999997 3.000000 0.000000 0.000000 0.000000 0.000000   1    1   400101   391231   0 0   1 0    0       0 "            "   0.00   0
     62 "Natrium     " 138.00 "1 " "                                "  :  1 76.999998 14.000000 0.000000 0.000000 0.000000 0.000000   1    1   400101   391231   0 0   1 0    0       0 "            "   0.00   0
     66 "Muskngum    " 138.00 "1 " "                                "  :  1 38.999999 18.000001 0.000000 0.000000 0.000000 0.000000   1    1   400101   391231   0 0   1 0    0       0 "            "   0.00   0
     67 "Summerfl    " 138.00 "1 " "                                "  :  1 28.000000 7.000000 0.000000 0.000000 0.000000 0.000000   1    1   400101   391231   0 0   1 0    0       0 "            "   0.00   0
     70 "Portsmth    " 138.00 "1 " "                                "  :  1 66.000003 20.000000 0.000000 0.000000 0.000000 0.000000   1    1   400101   391231   0 0   1 0    0       0 "            "   0.00   0
     72 "Hillsbro    " 138.00 "1 " "                                "  :  1 12.000000 0.000000 0.000000 0.000000 0.000000 0.000000   1    1   400101   391231   0 0   1 0    0       0 "            "   0.00   0
     73 "Sargents    " 138.00 "1 " "                                "  :  1 6.000000 0.000000 0.000000 0.000000 0.000000 0.000000   1    1   400101   391231   0 0   1 0    0       0 "            "   0.00   0
     74 "Bellefnt    " 138.00 "1 " "                                "  :  1 68.000001 27.000001 0.000000 0.000000 0.000000 0.000000   1    1   400101   391231   0 0   1 0    0       0 "            "   0.00   0
     75 "SthPoint    " 138.00 "1 " "                                "  :  1 47.000000 11.000000 0.000000 0.000000 0.000000 0.000000   1    1   400101   391231   0 0   1 0    0       0 "            "   0.00   0
     76 "Darrah      " 138.00 "1 " "                                "  :  1 68.000001 36.000001 0.000000 0.000000 0.000000 0.000000   1    1   400101   391231   0 0   1 0    0       0 "            "   0.00   0
     77 "Turner      " 138.00 "1 " "                                "  :  1 61.000001 28.000000 0.000000 0.000000 0.000000 0.000000   1    1   400101   391231   0 0   1 0    0       0 "            "   0.00   0
     78 "Chemical    " 138.00 "1 " "                                "  :  1 70.999998 25.999999 0.000000 0.000000 0.000000 0.000000   1    1   400101   391231   0 0   1 0    0       0 "            "   0.00   0
     79 "CapitlHl    " 138.00 "1 " "                                "  :  1 38.999999 31.999999 0.000000 0.000000 0.000000 0.000000   1    1   400101   391231   0 0   1 0    0       0 "            "   0.00   0
     80 "CabinCrk    " 138.00 "1 " "                                "  :  1 129.999995 25.999999 0.000000 0.000000 0.000000 0.000000   1    1   400101   391231   0 0   1 0    0       0 "            "   0.00   0
     82 "Logan       " 138.00 "1 " "                                "  :  1 54.000002 27.000001 0.000000 0.000000 0.000000 0.000000   1    1   400101   391231   0 0   1 0    0       0 "            "   0.00   0
     83 "Sprigg      " 138.00 "1 " "                                "  :  1 20.000000 10.000000 0.000000 0.000000 0.000000 0.000000   1    1   400101   391231   0 0   1 0    0       0 "            "   0.00   0
     84 "BetsyLne    " 138.00 "1 " "                                "  :  1 11.000000 7.000000 0.000000 0.000000 0.000000 0.000000   1    1   400101   391231   0 0   1 0    0       0 "            "   0.00   0
     85 "BeaverCk    " 138.00 "1 " "                                "  :  1 23.999999 15.000001 0.000000 0.000000 0.000000 0.000000   1    1   400101   391231   0 0   1 0    0       0 "            "   0.00   0
     86 "Hazard      " 138.00 "1 " "                                "  :  1 20.999999 10.000000 0.000000 0.000000 0.000000 0.000000   1    1   400101   391231   0 0   1 0    0       0 "            "   0.00   0
     88 "Fremont     " 138.00 "1 " "                                "  :  1 47.999999 10.000000 0.000000 0.000000 0.000000 0.000000   1    1   400101   391231   0 0   1 0    0       0 "            "   0.00   0
     90 "Holston     " 138.00 "1 " "                                "  :  1 163.000000 41.999999 0.000000 0.000000 0.000000 0.000000   1    1   400101   391231   0 0   1 0    0       0 "            "   0.00   0
     91 "HolstonT    " 138.00 "1 " "                                "  :  1 10.000000 0.000000 0.000000 0.000000 0.000000 0.000000   1    1   400101   391231   0 0   1 0    0       0 "            "   0.00   0
     92 "Saltvlle    " 138.00 "1 " "                                "  :  1 64.999998 10.000000 0.000000 0.000000 0.000000 0.000000   1    1   400101   391231   0 0   1 0    0       0 "            "   0.00   0
     93 "Tazewell    " 138.00 "1 " "                                "  :  1 12.000000 7.000000 0.000000 0.000000 0.000000 0.000000   1    1   400101   391231   0 0   1 0    0       0 "            "   0.00   0
     94 "Switchbk    " 138.00 "1 " "                                "  :  1 30.000001 16.000000 0.000000 0.000000 0.000000 0.000000   1    1   400101   391231   0 0   1 0    0       0 "            "   0.00   0
     95 "Caldwell    " 138.00 "1 " "                                "  :  1 41.999999 31.000000 0.000000 0.000000 0.000000 0.000000   1    1   400101   391231   0 0   1 0    0       0 "            "   0.00   0
     96 "Baileysv    " 138.00 "1 " "                                "  :  1 38.000000 15.000001 0.000000 0.000000 0.000000 0.000000   1    1   400101   391231   0 0   1 0    0       0 "            "   0.00   0
     97 "Sundial     " 138.00 "1 " "                                "  :  1 15.000001 9.000000 0.000000 0.000000 0.000000 0.000000   1    1   400101   391231   0 0   1 0    0       0 "            "   0.00   0
     98 "Bradley     " 138.00 "1 " "                                "  :  1 34.000000 8.000000 0.000000 0.000000 0.000000 0.000000   1    1   400101   391231   0 0   1 0    0       0 "            "   0.00   0
     99 "Hinton      " 138.00 "1 " "                                "  :  1 41.999999 0.000000 0.000000 0.000000 0.000000 0.000000   1    1   400101   391231   0 0   1 0    0       0 "            "   0.00   0
    100 "Glen Lyn    " 138.00 "1 " "                                "  :  1 37.000000 18.000001 0.000000 0.000000 0.000000 0.000000   1    1   400101   391231   0 0   1 0    0       0 "            "   0.00   0
    101 "Wythe       " 138.00 "1 " "                                "  :  1 22.000000 15.000001 0.000000 0.000000 0.000000 0.000000   1    1   400101   391231   0 0   1 0    0       0 "            "   0.00   0
    102 "Smythe      " 138.00 "1 " "                                "  :  1 5.000000 3.000000 0.000000 0.000000 0.000000 0.000000   1    1   400101   391231   0 0   1 0    0       0 "            "   0.00   0
    103 "Claytor     " 138.00 "1 " "                                "  :  1 23.000000 16.000000 0.000000 0.000000 0.000000 0.000000   1    1   400101   391231   0 0   1 0    0       0 "            "   0.00   0
    104 "Hancock     " 138.00 "1 " "                                "  :  1 38.000000 25.000000 0.000000 0.000000 0.000000 0.000000   1    1   400101   391231   0 0   1 0    0       0 "            "   0.00   0
    105 "Roanoke     " 138.00 "1 " "                                "  :  1 31.000000 25.999999 0.000000 0.000000 0.000000 0.000000   1    1   400101   391231   0 0   1 0    0       0 "            "   0.00   0
    106 "Cloverdl    " 138.00 "1 " "                                "  :  1 43.000001 16.000000 0.000000 0.000000 0.000000 0.000000   1    1   400101   391231   0 0   1 0    0       0 "            "   0.00   0
    107 "Reusens     " 138.00 "1 " "                                "  :  1 50.000000 12.000000 0.000000 0.000000 0.000000 0.000000   1    1   400101   391231   0 0   1 0    0       0 "            "   0.00   0
    108 "Blaine      " 138.00 "1 " "                                "  :  1 2.000000 1.000000 0.000000 0.000000 0.000000 0.000000   1    1   400101   391231   0 0   1 0    0       0 "            "   0.00   0
    109 "Franklin    " 138.00 "1 " "                                "  :  1 8.000000 3.000000 0.000000 0.000000 0.000000 0.000000   1    1   400101   391231   0 0   1 0    0       0 "            "   0.00   0
    110 "Fieldale    " 138.00 "1 " "                                "  :  1 38.999999 30.000001 0.000000 0.000000 0.000000 0.000000   1    1   400101   391231   0 0   1 0    0       0 "            "   0.00   0
    112 "Danville    " 138.00 "1 " "                                "  :  1 68.000001 13.000000 0.000000 0.000000 0.000000 0.000000   1    1   400101   391231   0 0   1 0    0       0 "            "   0.00   0
    113 "Deer Crk    " 138.00 "1 " "                                "  :  1 6.000000 0.000000 0.000000 0.000000 0.000000 0.000000   1    1   400101   391231   0 0   1 0    0       0 "            "   0.00   0
    114 "WMedford    " 138.00 "1 " "                                "  :  1 8.000000 3.000000 0.000000 0.000000 0.000000 0.000000   1    1   400101   391231   0 0   1 0    0       0 "            "   0.00   0
    115 "Medford     " 138.00 "1 " "                                "  :  1 22.000000 7.000000 0.000000 0.000000 0.000000 0.000000   1    1   400101   391231   0 0   1 0    0       0 "            "   0.00   0
    116 "KygerCrk    " 138.00 "1 " "                                "  :  1 184.000003 0.000000 0.000000 0.000000 0.000000 0.000000   1    1   400101   391231   0 0   1 0    0       0 "            "   0.00   0
    117 "Corey       " 138.00 "1 " "                                "  :  1 20.000000 8.000000 0.000000 0.000000 0.000000 0.000000   1    1   400101   391231   0 0   1 0    0       0 "            "   0.00   0
    118 "WHuntngd    " 138.00 "1 " "                                "  :  1 33.000001 15.000001 0.000000 0.000000 0.000000 0.000000   1    1   400101   391231   0 0   1 0    0       0 "            "   0.00   0
shunt data  [  14]             id                                 ck  se  ------------long_id_------------     st ar  zone    pu_mw  pu_mvar  date_in date_out pid N own part1 own part2 own part3 own part4 --num-- ----name----  --kv-- M --num--  ----name----  --kv--  ID  st
      5 "Olive       " 138.00 "b "       0 "            "   0.00 "  "  0 "                                "  :  1   1    1 0.000000 -0.400000   400101   391231   0 0   1 1.000   0 0.000   0 0.000   0 0.000      -1 "            "   0.00 "  "  0 0
     34 "Rockhill    " 138.00 "b "       0 "            "   0.00 "  "  0 "                                "  :  1   1    1 0.000000 0.140000   400101   391231   0 0   1 1.000   0 0.000   0 0.000   0 0.000      -1 "            "   0.00 "  "  0 0
     37 "EastLima    " 138.00 "b "       0 "            "   0.00 "  "  0 "                                "  :  1   1    1 0.000000 -0.250000   400101   391231   0 0   1 1.000   0 0.000   0 0.000   0 0.000      -1 "            "   0.00 "  "  0 0
     44 "WMVernon    " 138.00 "b "       0 "            "   0.00 "  "  0 "                                "  :  1   1    1 0.000000 0.100000   400101   391231   0 0   1 1.000   0 0.000   0 0.000   0 0.000      -1 "            "   0.00 "  "  0 0
     45 "N.Newark    " 138.00 "b "       0 "            "   0.00 "  "  0 "                                "  :  1   1    1 0.000000 0.100000   400101   391231   0 0   1 1.000   0 0.000   0 0.000   0 0.000      -1 "            "   0.00 "  "  0 0
     46 "W.Lancst    " 138.00 "b "       0 "            "   0.00 "  "  0 "                                "  :  1   1    1 0.000000 0.100000   400101   391231   0 0   1 1.000   0 0.000   0 0.000   0 0.000      -1 "            "   0.00 "  "  0 0
     48 "Zanesvll    " 138.00 "b "       0 "            "   0.00 "  "  0 "                                "  :  1   1    1 0.000000 0.150000   400101   391231   0 0   1 1.000   0 0.000   0 0.000   0 0.000      -1 "            "   0.00 "  "  0 0
     74 "Bellefnt    " 138.00 "b "       0 "            "   0.00 "  "  0 "                                "  :  1   1    1 0.000000 0.120000   400101   391231   0 0   1 1.000   0 0.000   0 0.000   0 0.000      -1 "            "   0.00 "  "  0 0
     79 "CapitlHl    " 138.00 "b "       0 "            "   0.00 "  "  0 "                                "  :  1   1    1 0.000000 0.200000   400101   391231   0 0   1 1.000   0 0.000   0 0.000   0 0.000      -1 "            "   0.00 "  "  0 0
     82 "Logan       " 138.00 "b "       0 "            "   0.00 "  "  0 "                                "  :  1   1    1 0.000000 0.200000   400101   391231   0 0   1 1.000   0 0.000   0 0.000   0 0.000      -1 "            "   0.00 "  "  0 0
     83 "Sprigg      " 138.00 "b "       0 "            "   0.00 "  "  0 "                                "  :  1   1    1 0.000000 0.100000   400101   391231   0 0   1 1.000   0 0.000   0 0.000   0 0.000      -1 "            "   0.00 "  "  0 0
    105 "Roanoke     " 138.00 "b "       0 "            "   0.00 "  "  0 "                                "  :  1   1    1 0.000000 0.200000   400101   391231   0 0   1 1.000   0 0.000   0 0.000   0 0.000      -1 "            "   0.00 "  "  0 0
    107 "Reusens     " 138.00 "b "       0 "            "   0.00 "  "  0 "                                "  :  1   1    1 0.000000 0.060000   400101   391231   0 0   1 1.000   0 0.000   0 0.000   0 0.000      -1 "            "   0.00 "  "  0 0
    110 "Fieldale    " 138.00 "b "       0 "            "   0.00 "  "  0 "                                "  :  1   1    1 0.000000 0.060000   400101   391231   0 0   1 1.000   0 0.000   0 0.000   0 0.000      -1 "            "   0.00 "  "  0 0
svd data  [   0]               id   ------------long_id_------------    st ty --no---     reg_name           ar zone      g      b  min_c  max_c  vband   bmin   bmax  date_in date_out pid N own part1 own part2 own part3 own part4 M st
area data  [  1]                            swing  desired    tol      pnet     qnet
    1 "IEEE11                          "      80    0.000  999.990   -0.089    0.006 0
zone data  [   1]                            pnet     qnet
    1 "IEEE 118                        "   -0.089    0.006 0
interface data  [   0]                      pnet     qnet   -rate1- -rate2- -rate3- -rate4- -rate5- -rate6- -rate7- -rate8-
interface branch data  [    0]                              ck      -i_no-  part_fac  
dc bus data  [ 0]             ty ar  zone   vsched     dc_volt  date_in date_out pid own
dc converter data  [ 0]                               id   long_id_    st ty md nb fg  --no---           reg   ar zone  date_in date_out
z table data  [ 0]  -tap2 fact2 -tap3 fact3 -tap4 fact4 -tap5 fact5 -tap6 fact6 -tap7 fact7 -tap8 fact8 -tap9 fact9 tap10 fac10 tap11 fac11
gcd data  [   0]
transaction data  [    0]              st    sch_mw   sch_mvar  flag stn pid         transaction name
owner data  [    1]    owner name           s name       net_mw   net_mvar     sch_mw   sch_mvar  ar
       1 "1                               " "    " :     0.000      0.000      0.000      0.000   0 0 


qtable data     [   0]   id     p[0]   qmx[0]  qmn[0]  ....
end
